# Supplementary material for: catena-Poly[[lead(II)-bis­(μ2-quinolin-8-ol­ato)-κ3 N,O:O;κ3 O:N,O] N,N-di­methyl­formamide hemisolvate]
Source: Acta Crystallogr Sect E Struct Rep Online. 2012 Jan 31;68(Pt 2):m210. doi: 10.1107/S1600536812002796 (PMC3274927; doi:10.1107/S1600536812002796)
Supplement: Supplementary file 1 [file e-68-0m210-sup1.cif]

##############################################################################
#                                                                            #
# This CIF contains the data in a paper accepted for publication in          #
# Acta Crystallographica Section E. It conforms to the requirements of       #
# Notes for Authors for Acta Crystallographica Section E, and has been       #
# peer reviewed under the auspices of the IUCr Commission on Journals.       #
#                                                                            #
# Full details of the Crystallographic Information File format               #
# are given in the paper "The Crystallographic Information File (CIF):       #
# a New Standard Archive File for Crystallography" by S. R. Hall, F. H.      #
# Allen and I. D. Brown [Acta Cryst. (1991), A47, 655-685].                  #
#                                                                            #
# The current version of the core CIF dictionary is obtainable from          #
# ftp://ftp.iucr.org/pub/cif_core.dic.                                       #
#                                                                            #
# Software is freely available for graphical display of the structure(s)     #
# in this CIF. For information consult the CIF software page                 #
# http://www.iucr.org/resources/cif/software.                                #
#                                                                            #
# This file may be used for bona fide research purposes within the           #
# scientific community so long as proper attribution is given to the journal # 
# article from which it was obtained.                                        #
#                                                                            #
##############################################################################
data_global
_audit_creation_method     SHELXL-97
_journal_date_recd_electronic     2012-01-21
_journal_date_accepted     2012-01-23
_journal_name_full     'Acta Crystallographica, Section E'
_journal_year     2012
_journal_volume     68
_journal_issue      2
_journal_page_first     m210
_journal_page_last     m210
_journal_paper_category     QM
_journal_paper_doi     10.1107/S1600536812002796
_journal_coeditor_code     HG5166
_publ_contact_author_name     'Edward R. T. Tiekink'
_publ_contact_author_address
;
Department of Chemistry
University of Malaya
50603 Kuala Lumpur
Malaysia
;
_publ_contact_author_email     edward.tiekink@gmail.com
_publ_contact_author_fax     '+60 3 7967 4193'
_publ_contact_author_phone     '+60 3 7967 6775'
_publ_section_title
;\
<i>catena</i>-Poly[[lead(II)-bis(\m~2~-quinolin-8-olato)-\k^3^<i>N</i>,\
<i>O</i>:<i>O</i>;\k^3^<i>O</i>:<i>N</i>,<i>O</i>]
<i>N</i>,<i>N</i>-dimethylformamide hemisolvate]
;
loop_
    _publ_author_name
    _publ_author_footnote
    _publ_author_address
    'Akbar Ghaemi'
;
Additional correspondence author, e-mail: akbarghaemi@yahoo.com.
;
;
Department of Chemistry
Saveh Branch
Islamic Azad University
Saveh
Iran
;
    'Zohreh Dadkhah' .
;
Department of Chemistry
Saveh Branch
Islamic Azad University
Saveh
Iran
;
    'Ng, Seik Weng' .
;
Department of Chemistry
University of Malaya
50603 Kuala Lumpur
Malaysia
and Chemistry Department,
Faculty of Science
King Abdulaziz University
PO Box 80203
Jeddah
Saudi Arabia
;
    'Tiekink, Edward R. T.' .
;
Department of Chemistry
University of Malaya
50603 Kuala Lumpur
Malaysia
;
data_I
_audit_creation_method     SHELXL97
_chemical_name_systematic
;
<i>catena</i>-Poly[[lead(II)-bis(\m~2~-quinolin-8-olato)-
\k^3^<i>N</i>,<i>O</i>:<i>O</i>;\k^3^<i>O</i>:<i>N</i>,<i>O</i>]
<i>N</i>,<i>N</i>-dimethylformamide hemisolvate]
;
_chemical_name_common     ?
_chemical_formula_moiety     'C18 H12 N2 O2 Pb2, 0.5(C3 H7 N O)'
_chemical_formula_sum     'C19.5 H15.5 N2.5 O2.5 Pb'
_chemical_formula_iupac     '[Pb (C9 H6 N O)2] , 0.5C3 H7 N O'
_chemical_formula_weight     532.04
_chemical_melting_point     ?
_symmetry_cell_setting     triclinic
_symmetry_space_group_name_H-M     'P -1'
_symmetry_space_group_name_Hall     '-P 1'
loop_
    _symmetry_equiv_pos_as_xyz
    'x, y, z'
    '-x, -y, -z'
_cell_length_a     8.1841(2)
_cell_length_b     9.6606(3)
_cell_length_c     10.8619(3)
_cell_angle_alpha     96.683(3)
_cell_angle_beta     98.277(2)
_cell_angle_gamma     94.225(3)
_cell_volume     840.48(4)
_cell_formula_units_Z     2
_cell_measurement_reflns_used     8798
_cell_measurement_theta_min     2.5205
_cell_measurement_theta_max     27.5001
_cell_measurement_temperature     100(2)
_exptl_crystal_description     block
_exptl_crystal_colour     yellow
_exptl_crystal_size_max     0.30
_exptl_crystal_size_mid     0.08
_exptl_crystal_size_min     0.04
_exptl_crystal_density_diffrn     2.102
_exptl_crystal_density_method     'not measured'
_exptl_crystal_F_000     504
_exptl_absorpt_coefficient_mu     10.057
_exptl_absorpt_correction_type     multi-scan
_exptl_absorpt_process_details     '(CrysAlis PRO; Agilent, 2010)'
_exptl_absorpt_correction_T_min     0.1523
_exptl_absorpt_correction_T_max     0.6891
_exptl_special_details
;
;
_diffrn_ambient_temperature     100(2)
_diffrn_radiation_type     MoK\a
_diffrn_radiation_wavelength     0.71073
_diffrn_radiation_source     'SuperNova (Mo) X-ray Source'
_diffrn_radiation_monochromator     Mirror
_diffrn_measurement_device_type
                     'Agilent SuperNova Dual diffractometer with Atlas detector'
_diffrn_measurement_method     \w
_diffrn_detector_area_resol_mean     10.4041
_diffrn_reflns_number     13299
_diffrn_reflns_av_R_equivalents     0.0355
_diffrn_reflns_av_sigmaI/netI     0.0367
_diffrn_reflns_theta_min     2.53
_diffrn_reflns_theta_max     27.56
_diffrn_reflns_theta_full     27.56
_diffrn_measured_fraction_theta_max     0.997
_diffrn_measured_fraction_theta_full     0.997
_diffrn_reflns_limit_h_min     -10
_diffrn_reflns_limit_h_max     10
_diffrn_reflns_limit_k_min     -12
_diffrn_reflns_limit_k_max     12
_diffrn_reflns_limit_l_min     -14
_diffrn_reflns_limit_l_max     14
_diffrn_standards_number     0
_diffrn_standards_interval_count     0
_diffrn_standards_interval_time     0
_diffrn_standards_decay_%     0
_refine_special_details
;
Refinement of <i>F</i>^2^ against ALL reflections. The weighted <i>R</i>-factor
<i>wR</i> and goodness of fit <i>S</i> are based on <i>F</i>^2^, conventional
<i>R</i>-factors <i>R</i> are based on <i>F</i>, with <i>F</i> set to zero for
negative <i>F</i>^2^. The threshold expression of <i>F</i>^2^ >
\s(<i>F</i>^2^) is used only for calculating <i>R</i>-factors(gt) <i>etc</i>.
and is not relevant to the choice of reflections for refinement.
<i>R</i>-factors based on <i>F</i>^2^ are statistically about twice as large
as those based on <i>F</i>, and <i>R</i>-factors based on ALL data will be
even larger.
;
_reflns_number_total     3866
_reflns_number_gt     3613
_reflns_threshold_expression     I>2\s(I)
_refine_ls_structure_factor_coef     Fsqd
_refine_ls_matrix_type     full
_refine_ls_R_factor_all     0.0243
_refine_ls_R_factor_gt     0.0212
_refine_ls_wR_factor_gt     0.0468
_refine_ls_wR_factor_ref     0.0485
_refine_ls_goodness_of_fit_ref     1.005
_refine_ls_restrained_S_all     1.002
_refine_ls_number_reflns     3866
_refine_ls_number_parameters     272
_refine_ls_number_restraints     36
_refine_ls_hydrogen_treatment     constr
_refine_ls_weighting_scheme     calc
_refine_ls_weighting_details
       'calc w = 1/[\s^2^(Fo^2^)+(0.0245P)^2^+0.0115P] where P=(Fo^2^+2Fc^2^)/3'
_atom_sites_solution_hydrogens     geom
_atom_sites_solution_primary     direct
_atom_sites_solution_secondary     difmap
_refine_ls_shift/su_max     0.002
_refine_ls_shift/su_mean     0.000
_refine_diff_density_max     1.225
_refine_diff_density_min     -0.711
_refine_ls_extinction_method     none
_refine_ls_extinction_coef     ?
loop_
    _atom_type_symbol
    _atom_type_description
    _atom_type_scat_dispersion_real
    _atom_type_scat_dispersion_imag
    _atom_type_scat_source
    'C' 'C' 0.0033 0.0016
                         'International Tables Vol C Tables 4.2.6.8 and 6.1.1.4'
    'H' 'H' 0.0000 0.0000
                         'International Tables Vol C Tables 4.2.6.8 and 6.1.1.4'
    'N' 'N' 0.0061 0.0033
                         'International Tables Vol C Tables 4.2.6.8 and 6.1.1.4'
    'O' 'O' 0.0106 0.0060
                         'International Tables Vol C Tables 4.2.6.8 and 6.1.1.4'
    'Pb' 'Pb' -3.3944 10.1111
                         'International Tables Vol C Tables 4.2.6.8 and 6.1.1.4'
_computing_data_collection     'CrysAlis PRO (Agilent, 2010)'
_computing_cell_refinement     'CrysAlis PRO (Agilent, 2010)'
_computing_data_reduction     'CrysAlis PRO (Agilent, 2010)'
_computing_structure_solution     'SHELXS97 (Sheldrick, 2008)'
_computing_structure_refinement     'SHELXL97 (Sheldrick, 2008)'
_computing_molecular_graphics
;
ORTEP-3 (Farrugia, 1997) and DIAMOND (Brandenburg, 2006)
;
_computing_publication_material     'publCIF (Westrip, 2010)'
loop_
    _atom_site_type_symbol
    _atom_site_label
    _atom_site_fract_x
    _atom_site_fract_y
    _atom_site_fract_z
    _atom_site_U_iso_or_equiv
    _atom_site_adp_type
    _atom_site_calc_flag
    _atom_site_refinement_flags
    _atom_site_occupancy
    _atom_site_symmetry_multiplicity
    _atom_site_disorder_assembly
    _atom_site_disorder_group
    Pb Pb 0.758370(14) 0.465630(13) 0.543410(11) 0.01554(5) Uani d . 1 1 . .
    O O1 1.0552(3) 0.4449(3) 0.6130(2) 0.0232(6) Uani d . 1 1 . .
    O O2 0.5307(3) 0.5563(3) 0.6350(2) 0.0180(5) Uani d . 1 1 . .
    N N1 0.8296(3) 0.4221(3) 0.7727(3) 0.0162(6) Uani d . 1 1 . .
    N N2 0.8215(4) 0.7122(3) 0.6385(3) 0.0249(7) Uani d . 1 1 . .
    C C1 0.7215(4) 0.4163(4) 0.8528(3) 0.0206(8) Uani d . 1 1 . .
    H H1 0.6154 0.4481 0.8308 0.025 Uiso calc R 1 1 . .
    C C2 0.7575(5) 0.3651(4) 0.9686(3) 0.0248(8) Uani d . 1 1 . .
    H H2 0.6775 0.3630 1.0238 0.030 Uiso calc R 1 1 . .
    C C3 0.9089(5) 0.3184(4) 1.0005(3) 0.0247(8) Uani d . 1 1 . .
    H H3 0.9344 0.2833 1.0784 0.030 Uiso calc R 1 1 . .
    C C4 1.0284(4) 0.3217(4) 0.9190(3) 0.0204(8) Uani d . 1 1 . .
    C C5 1.1862(5) 0.2725(4) 0.9433(4) 0.0259(8) Uani d . 1 1 . .
    H H5 1.2177 0.2343 1.0190 0.031 Uiso calc R 1 1 . .
    C C6 1.2937(5) 0.2792(4) 0.8591(4) 0.0296(9) Uani d . 1 1 . .
    H H6 1.3985 0.2434 0.8756 0.036 Uiso calc R 1 1 . .
    C C7 1.2512(4) 0.3389(4) 0.7477(4) 0.0253(8) Uani d . 1 1 . .
    H H7 1.3301 0.3448 0.6920 0.030 Uiso calc R 1 1 . .
    C C8 1.0982(4) 0.3891(4) 0.7165(3) 0.0193(7) Uani d . 1 1 . .
    C C9 0.9830(4) 0.3776(4) 0.8040(3) 0.0178(7) Uani d . 1 1 . .
    C C10 0.9624(5) 0.7881(5) 0.6391(6) 0.0462(14) Uani d . 1 1 . .
    H H10 1.0427 0.7492 0.5938 0.055 Uiso calc R 1 1 . .
    C C11 0.9986(6) 0.9237(5) 0.7038(7) 0.071(2) Uani d . 1 1 . .
    H H11 1.1016 0.9753 0.7023 0.086 Uiso calc R 1 1 . .
    C C12 0.8836(6) 0.9807(5) 0.7689(6) 0.0586(17) Uani d . 1 1 . .
    H H12 0.9070 1.0722 0.8134 0.070 Uiso calc R 1 1 . .
    C C13 0.7312(5) 0.9046(4) 0.7703(4) 0.0306(9) Uani d . 1 1 . .
    C C14 0.6057(5) 0.9570(4) 0.8344(4) 0.0311(9) Uani d . 1 1 . .
    H H14 0.6214 1.0486 0.8795 0.037 Uiso calc R 1 1 . .
    C C15 0.4614(5) 0.8749(4) 0.8309(4) 0.0299(9) Uani d . 1 1 . .
    H H15 0.3775 0.9103 0.8744 0.036 Uiso calc R 1 1 . .
    C C16 0.4342(5) 0.7391(4) 0.7644(4) 0.0263(9) Uani d . 1 1 . .
    H H16 0.3319 0.6856 0.7640 0.032 Uiso calc R 1 1 . .
    C C17 0.5523(4) 0.6806(4) 0.6993(3) 0.0188(7) Uani d . 1 1 . .
    C C18 0.7048(4) 0.7676(4) 0.7030(3) 0.0199(7) Uani d . 1 1 . .
    O O3 0.5643(14) 0.2137(13) 0.5793(11) 0.0316(18) Uani d PDU 0.25 1 A -1
    N N3 0.476(2) -0.011(2) 0.4938(14) 0.0236(17) Uani d PDU 0.25 1 A -1
    C C19 0.588(2) 0.1025(17) 0.5172(12) 0.031(4) Uani d PD 0.25 1 A -1
    H H19 0.6900 0.0971 0.4850 0.037 Uiso calc PR 0.25 1 A -1
    C C20 0.319(3) -0.009(3) 0.540(2) 0.026(4) Uani d PDU 0.25 1 A -1
    H H20A 0.3237 -0.0606 0.6134 0.039 Uiso calc PR 0.25 1 A -1
    H H20B 0.2305 -0.0539 0.4745 0.039 Uiso calc PR 0.25 1 A -1
    H H20C 0.2977 0.0877 0.5650 0.039 Uiso calc PR 0.25 1 A -1
    C C21 0.557(2) -0.112(2) 0.4205(18) 0.026(4) Uani d PDU 0.25 1 A -1
    H H21A 0.4848 -0.1461 0.3412 0.039 Uiso calc PR 0.25 1 A -1
    H H21B 0.5803 -0.1910 0.4675 0.039 Uiso calc PR 0.25 1 A -1
    H H21C 0.6618 -0.0679 0.4030 0.039 Uiso calc PR 0.25 1 A -1
    O O3' 0.7253(14) 0.1552(12) 0.5310(11) 0.0316(18) Uani d PD 0.25 1 B -2
    N N3' 0.492(3) 0.0002(19) 0.4949(14) 0.0236(17) Uani d PD 0.25 1 B -2
    C C19' 0.5783(18) 0.124(2) 0.5450(16) 0.031(4) Uani d PD 0.25 1 B -2
    H H19' 0.5247 0.1905 0.5929 0.037 Uiso calc PR 0.25 1 B -2
    C C20' 0.511(3) -0.130(2) 0.4189(19) 0.026(4) Uani d PD 0.25 1 B -2
    H H20D 0.4190 -0.1498 0.3493 0.039 Uiso calc PR 0.25 1 B -2
    H H20E 0.5115 -0.2068 0.4708 0.039 Uiso calc PR 0.25 1 B -2
    H H20F 0.6162 -0.1220 0.3856 0.039 Uiso calc PR 0.25 1 B -2
    C C21' 0.323(3) -0.023(3) 0.518(2) 0.026(4) Uani d PD 0.25 1 B -2
    H H21D 0.3170 -0.0921 0.5772 0.039 Uiso calc PR 0.25 1 B -2
    H H21E 0.2505 -0.0590 0.4388 0.039 Uiso calc PR 0.25 1 B -2
    H H21F 0.2859 0.0649 0.5533 0.039 Uiso calc PR 0.25 1 B -2
loop_
    _atom_site_aniso_label
    _atom_site_aniso_U_11
    _atom_site_aniso_U_22
    _atom_site_aniso_U_33
    _atom_site_aniso_U_12
    _atom_site_aniso_U_13
    _atom_site_aniso_U_23
    Pb 0.01436(7) 0.01590(8) 0.01590(8) 0.00224(5) 0.00048(5) 0.00189(5)
    O1 0.0172(12) 0.0320(15) 0.0241(14) 0.0070(11) 0.0044(10) 0.0146(12)
    O2 0.0180(12) 0.0203(13) 0.0154(13) 0.0008(10) 0.0042(10) -0.0007(10)
    N1 0.0178(14) 0.0164(15) 0.0138(15) 0.0004(11) 0.0001(11) 0.0032(12)
    N2 0.0189(16) 0.0168(16) 0.040(2) 0.0027(12) 0.0041(14) 0.0068(15)
    C1 0.0215(18) 0.0200(19) 0.0199(19) -0.0006(14) 0.0047(14) -0.0002(15)
    C2 0.034(2) 0.024(2) 0.0167(19) -0.0017(16) 0.0065(16) 0.0016(16)
    C3 0.039(2) 0.0175(19) 0.0156(18) 0.0003(16) -0.0020(16) 0.0022(15)
    C4 0.0273(19) 0.0124(17) 0.0176(18) -0.0047(14) -0.0054(14) 0.0012(14)
    C5 0.028(2) 0.021(2) 0.025(2) -0.0033(15) -0.0080(16) 0.0071(16)
    C6 0.0201(19) 0.022(2) 0.047(3) 0.0030(15) -0.0066(17) 0.0151(19)
    C7 0.0186(18) 0.025(2) 0.034(2) 0.0006(15) 0.0031(16) 0.0136(18)
    C8 0.0185(17) 0.0180(18) 0.0213(19) -0.0001(14) -0.0001(14) 0.0072(15)
    C9 0.0184(17) 0.0130(17) 0.0195(18) -0.0032(13) -0.0028(13) 0.0019(14)
    C10 0.021(2) 0.024(2) 0.095(4) 0.0009(17) 0.013(2) 0.005(3)
    C11 0.031(3) 0.021(2) 0.158(7) -0.003(2) 0.015(3) -0.003(3)
    C12 0.041(3) 0.014(2) 0.113(5) -0.0008(19) -0.002(3) -0.007(3)
    C13 0.035(2) 0.0173(19) 0.036(2) 0.0053(16) -0.0092(18) 0.0034(18)
    C14 0.048(3) 0.019(2) 0.024(2) 0.0141(18) -0.0063(18) -0.0012(17)
    C15 0.049(3) 0.031(2) 0.0136(19) 0.0164(19) 0.0081(17) 0.0035(17)
    C16 0.034(2) 0.029(2) 0.0175(19) 0.0051(17) 0.0097(16) 0.0032(17)
    C17 0.0270(19) 0.0208(18) 0.0089(16) 0.0056(15) 0.0017(14) 0.0023(14)
    C18 0.0213(18) 0.0189(18) 0.0193(19) 0.0062(14) -0.0017(14) 0.0044(15)
    O3 0.036(4) 0.026(3) 0.031(4) -0.003(3) 0.005(3) 0.003(3)
    N3 0.025(4) 0.023(3) 0.025(3) -0.001(3) 0.012(2) 0.007(2)
    C19 0.029(5) 0.031(8) 0.035(8) 0.001(5) 0.006(5) 0.017(7)
    C20 0.024(5) 0.031(6) 0.025(5) 0.000(4) 0.007(4) 0.007(4)
    C21 0.029(5) 0.026(6) 0.026(6) 0.005(4) 0.012(4) 0.003(4)
    O3' 0.036(4) 0.026(3) 0.031(4) -0.003(3) 0.005(3) 0.003(3)
    N3' 0.025(4) 0.023(3) 0.025(3) -0.001(3) 0.012(2) 0.007(2)
    C19' 0.029(5) 0.031(8) 0.035(8) 0.001(5) 0.006(5) 0.017(7)
    C20' 0.024(5) 0.031(6) 0.025(5) 0.000(4) 0.007(4) 0.007(4)
    C21' 0.029(5) 0.026(6) 0.026(6) 0.005(4) 0.012(4) 0.003(4)
_geom_special_details
;
All e.s.d.'s (except the e.s.d. in the dihedral angle between two l.s. planes)
are estimated using the full covariance matrix. The cell e.s.d.'s are taken
into account individually in the estimation of e.s.d.'s in distances, angles
and torsion angles; correlations between e.s.d.'s in cell parameters are only
used when they are defined by crystal symmetry. An approximate (isotropic)
treatment of cell e.s.d.'s is used for estimating e.s.d.'s involving l.s.
planes.
;
loop_
    _geom_bond_atom_site_label_1
    _geom_bond_atom_site_label_2
    _geom_bond_site_symmetry_2
    _geom_bond_distance
    _geom_bond_publ_flag
    Pb O2 . 2.408(2) y
    Pb O1 . 2.468(2) y
    Pb N2 . 2.470(3) y
    Pb N1 . 2.566(3) y
    Pb O1 2_766 2.618(2) y
    Pb O2 2_666 2.812(2) y
    Pb O3 . 2.903(12) ?
    Pb O3' . 2.977(12) ?
    O1 C8 . 1.317(4) ?
    O1 Pb 2_766 2.618(2) ?
    O2 C17 . 1.304(4) ?
    N1 C1 . 1.330(4) ?
    N1 C9 . 1.367(4) ?
    N2 C10 . 1.319(5) ?
    N2 C18 . 1.367(5) ?
    C1 C2 . 1.405(5) ?
    C1 H1 . 0.9500 ?
    C2 C3 . 1.361(5) ?
    C2 H2 . 0.9500 ?
    C3 C4 . 1.412(5) ?
    C3 H3 . 0.9500 ?
    C4 C5 . 1.409(5) ?
    C4 C9 . 1.429(5) ?
    C5 C6 . 1.361(6) ?
    C5 H5 . 0.9500 ?
    C6 C7 . 1.410(5) ?
    C6 H6 . 0.9500 ?
    C7 C8 . 1.387(5) ?
    C7 H7 . 0.9500 ?
    C8 C9 . 1.439(5) ?
    C10 C11 . 1.402(7) ?
    C10 H10 . 0.9500 ?
    C11 C12 . 1.366(8) ?
    C11 H11 . 0.9500 ?
    C12 C13 . 1.403(6) ?
    C12 H12 . 0.9500 ?
    C13 C14 . 1.413(6) ?
    C13 C18 . 1.421(5) ?
    C14 C15 . 1.366(6) ?
    C14 H14 . 0.9500 ?
    C15 C16 . 1.408(6) ?
    C15 H15 . 0.9500 ?
    C16 C17 . 1.392(5) ?
    C16 H16 . 0.9500 ?
    C17 C18 . 1.445(5) ?
    O3 C19 . 1.244(10) ?
    N3 C19 . 1.350(10) ?
    N3 C20 . 1.449(10) ?
    N3 C21 . 1.448(10) ?
    C19 H19 . 0.9500 ?
    C20 H20A . 0.9800 ?
    C20 H20B . 0.9800 ?
    C20 H20C . 0.9800 ?
    C21 H21A . 0.9800 ?
    C21 H21B . 0.9800 ?
    C21 H21C . 0.9800 ?
    O3' C19' . 1.254(10) ?
    N3' C19' . 1.357(10) ?
    N3' C21' . 1.453(10) ?
    N3' C20' . 1.455(10) ?
    C19' H19' . 0.9500 ?
    C20' H20D . 0.9800 ?
    C20' H20E . 0.9800 ?
    C20' H20F . 0.9800 ?
    C21' H21D . 0.9800 ?
    C21' H21E . 0.9800 ?
    C21' H21F . 0.9800 ?
loop_
    _geom_angle_atom_site_label_1
    _geom_angle_atom_site_label_2
    _geom_angle_atom_site_label_3
    _geom_angle_site_symmetry_1
    _geom_angle_site_symmetry_3
    _geom_angle
    _geom_angle_publ_flag
    O2 Pb O1 . . 136.81(8) ?
    O2 Pb N2 . . 67.61(9) ?
    O1 Pb N2 . . 84.94(9) ?
    O2 Pb N1 . . 77.78(8) ?
    O1 Pb N1 . . 65.49(8) ?
    N2 Pb N1 . . 82.06(10) ?
    O2 Pb O1 . 2_766 133.72(8) ?
    O1 Pb O1 . 2_766 67.90(9) ?
    N2 Pb O1 . 2_766 80.59(10) ?
    N1 Pb O1 . 2_766 131.30(8) ?
    C8 O1 Pb . . 118.6(2) ?
    C8 O1 Pb . 2_766 129.3(2) ?
    Pb O1 Pb . 2_766 112.10(9) ?
    C17 O2 Pb . . 119.0(2) ?
    C1 N1 C9 . . 119.1(3) ?
    C1 N1 Pb . . 124.9(2) ?
    C9 N1 Pb . . 114.9(2) ?
    C10 N2 C18 . . 119.0(4) ?
    C10 N2 Pb . . 124.8(3) ?
    C18 N2 Pb . . 116.1(2) ?
    N1 C1 C2 . . 122.8(3) ?
    N1 C1 H1 . . 118.6 ?
    C2 C1 H1 . . 118.6 ?
    C3 C2 C1 . . 118.9(3) ?
    C3 C2 H2 . . 120.5 ?
    C1 C2 H2 . . 120.5 ?
    C2 C3 C4 . . 120.7(3) ?
    C2 C3 H3 . . 119.6 ?
    C4 C3 H3 . . 119.6 ?
    C3 C4 C5 . . 124.4(3) ?
    C3 C4 C9 . . 116.8(3) ?
    C5 C4 C9 . . 118.8(3) ?
    C6 C5 C4 . . 120.5(4) ?
    C6 C5 H5 . . 119.8 ?
    C4 C5 H5 . . 119.8 ?
    C5 C6 C7 . . 120.7(3) ?
    C5 C6 H6 . . 119.6 ?
    C7 C6 H6 . . 119.6 ?
    C8 C7 C6 . . 122.4(3) ?
    C8 C7 H7 . . 118.8 ?
    C6 C7 H7 . . 118.8 ?
    O1 C8 C7 . . 123.6(3) ?
    O1 C8 C9 . . 119.8(3) ?
    C7 C8 C9 . . 116.6(3) ?
    N1 C9 C4 . . 121.6(3) ?
    N1 C9 C8 . . 117.4(3) ?
    C4 C9 C8 . . 120.9(3) ?
    N2 C10 C11 . . 122.8(4) ?
    N2 C10 H10 . . 118.6 ?
    C11 C10 H10 . . 118.6 ?
    C12 C11 C10 . . 119.0(4) ?
    C12 C11 H11 . . 120.5 ?
    C10 C11 H11 . . 120.5 ?
    C11 C12 C13 . . 120.4(5) ?
    C11 C12 H12 . . 119.8 ?
    C13 C12 H12 . . 119.8 ?
    C12 C13 C14 . . 123.6(4) ?
    C12 C13 C18 . . 117.0(4) ?
    C14 C13 C18 . . 119.4(4) ?
    C15 C14 C13 . . 119.4(4) ?
    C15 C14 H14 . . 120.3 ?
    C13 C14 H14 . . 120.3 ?
    C14 C15 C16 . . 121.6(4) ?
    C14 C15 H15 . . 119.2 ?
    C16 C15 H15 . . 119.2 ?
    C17 C16 C15 . . 122.2(4) ?
    C17 C16 H16 . . 118.9 ?
    C15 C16 H16 . . 118.9 ?
    O2 C17 C16 . . 124.0(3) ?
    O2 C17 C18 . . 119.8(3) ?
    C16 C17 C18 . . 116.2(3) ?
    N2 C18 C13 . . 121.8(3) ?
    N2 C18 C17 . . 117.0(3) ?
    C13 C18 C17 . . 121.3(3) ?
    C19 N3 C20 . . 121.2(19) ?
    C19 N3 C21 . . 103.1(15) ?
    C20 N3 C21 . . 135.6(19) ?
    O3 C19 N3 . . 122.8(18) ?
    O3 C19 H19 . . 118.6 ?
    N3 C19 H19 . . 118.6 ?
    C19' N3' C21' . . 118(2) ?
    C19' N3' C20' . . 141(2) ?
    C21' N3' C20' . . 101.4(16) ?
    O3' C19' N3' . . 123(2) ?
    O3' C19' H19' . . 118.6 ?
    N3' C19' H19' . . 118.6 ?
    N3' C20' H20D . . 109.5 ?
    N3' C20' H20E . . 109.5 ?
    H20D C20' H20E . . 109.5 ?
    N3' C20' H20F . . 109.5 ?
    H20D C20' H20F . . 109.5 ?
    H20E C20' H20F . . 109.5 ?
    N3' C21' H21D . . 109.5 ?
    N3' C21' H21E . . 109.5 ?
    H21D C21' H21E . . 109.5 ?
    N3' C21' H21F . . 109.5 ?
    H21D C21' H21F . . 109.5 ?
    H21E C21' H21F . . 109.5 ?
loop_
    _geom_torsion_atom_site_label_1
    _geom_torsion_atom_site_label_2
    _geom_torsion_atom_site_label_3
    _geom_torsion_atom_site_label_4
    _geom_torsion_site_symmetry_1
    _geom_torsion_site_symmetry_2
    _geom_torsion_site_symmetry_3
    _geom_torsion_site_symmetry_4
    _geom_torsion
    _geom_torsion_publ_flag
    O2 Pb O1 C8 . . . . 50.9(3) ?
    N2 Pb O1 C8 . . . . 100.2(3) ?
    N1 Pb O1 C8 . . . . 16.6(2) ?
    O1 Pb O1 C8 2_766 . . . -178.0(3) ?
    O2 Pb O1 Pb . . . 2_766 -131.10(11) ?
    N2 Pb O1 Pb . . . 2_766 -81.88(12) ?
    N1 Pb O1 Pb . . . 2_766 -165.45(14) ?
    O1 Pb O1 Pb 2_766 . . 2_766 0.0 ?
    O1 Pb O2 C17 . . . . 48.0(3) ?
    N2 Pb O2 C17 . . . . -6.7(2) ?
    N1 Pb O2 C17 . . . . 79.7(2) ?
    O1 Pb O2 C17 2_766 . . . -57.0(3) ?
    O2 Pb N1 C1 . . . . 20.5(3) ?
    O1 Pb N1 C1 . . . . 177.2(3) ?
    N2 Pb N1 C1 . . . . 89.2(3) ?
    O1 Pb N1 C1 2_766 . . . 159.2(2) ?
    O2 Pb N1 C9 . . . . -171.7(2) ?
    O1 Pb N1 C9 . . . . -14.9(2) ?
    N2 Pb N1 C9 . . . . -103.0(2) ?
    O1 Pb N1 C9 2_766 . . . -33.0(3) ?
    O2 Pb N2 C10 . . . . -179.4(4) ?
    O1 Pb N2 C10 . . . . 34.7(4) ?
    N1 Pb N2 C10 . . . . 100.6(4) ?
    O1 Pb N2 C10 2_766 . . . -33.7(4) ?
    O2 Pb N2 C18 . . . . 6.0(2) ?
    O1 Pb N2 C18 . . . . -139.9(3) ?
    N1 Pb N2 C18 . . . . -74.0(3) ?
    O1 Pb N2 C18 2_766 . . . 151.7(3) ?
    C9 N1 C1 C2 . . . . -0.5(5) ?
    Pb N1 C1 C2 . . . . 166.9(3) ?
    N1 C1 C2 C3 . . . . -0.4(6) ?
    C1 C2 C3 C4 . . . . 0.2(6) ?
    C2 C3 C4 C5 . . . . -178.4(4) ?
    C2 C3 C4 C9 . . . . 0.8(5) ?
    C3 C4 C5 C6 . . . . 179.7(4) ?
    C9 C4 C5 C6 . . . . 0.5(5) ?
    C4 C5 C6 C7 . . . . 1.7(6) ?
    C5 C6 C7 C8 . . . . -2.0(6) ?
    Pb O1 C8 C7 . . . . 162.6(3) ?
    Pb O1 C8 C7 2_766 . . . -14.9(5) ?
    Pb O1 C8 C9 . . . . -17.2(4) ?
    Pb O1 C8 C9 2_766 . . . 165.3(2) ?
    C6 C7 C8 O1 . . . . -179.8(4) ?
    C6 C7 C8 C9 . . . . 0.0(6) ?
    C1 N1 C9 C4 . . . . 1.6(5) ?
    Pb N1 C9 C4 . . . . -167.0(3) ?
    C1 N1 C9 C8 . . . . -178.3(3) ?
    Pb N1 C9 C8 . . . . 13.1(4) ?
    C3 C4 C9 N1 . . . . -1.8(5) ?
    C5 C4 C9 N1 . . . . 177.5(3) ?
    C3 C4 C9 C8 . . . . 178.2(3) ?
    C5 C4 C9 C8 . . . . -2.6(5) ?
    O1 C8 C9 N1 . . . . 2.0(5) ?
    C7 C8 C9 N1 . . . . -177.8(3) ?
    O1 C8 C9 C4 . . . . -177.9(3) ?
    C7 C8 C9 C4 . . . . 2.3(5) ?
    C18 N2 C10 C11 . . . . 0.3(8) ?
    Pb N2 C10 C11 . . . . -174.2(5) ?
    N2 C10 C11 C12 . . . . -0.2(10) ?
    C10 C11 C12 C13 . . . . -0.4(10) ?
    C11 C12 C13 C14 . . . . -179.3(5) ?
    C11 C12 C13 C18 . . . . 0.7(8) ?
    C12 C13 C14 C15 . . . . -179.7(5) ?
    C18 C13 C14 C15 . . . . 0.3(6) ?
    C13 C14 C15 C16 . . . . -0.3(6) ?
    C14 C15 C16 C17 . . . . 0.3(6) ?
    Pb O2 C17 C16 . . . . -174.8(3) ?
    Pb O2 C17 C18 . . . . 6.8(4) ?
    C15 C16 C17 O2 . . . . -178.8(3) ?
    C15 C16 C17 C18 . . . . -0.4(5) ?
    C10 N2 C18 C13 . . . . 0.0(6) ?
    Pb N2 C18 C13 . . . . 175.1(3) ?
    C10 N2 C18 C17 . . . . 179.9(4) ?
    Pb N2 C18 C17 . . . . -5.1(4) ?
    C12 C13 C18 N2 . . . . -0.5(6) ?
    C14 C13 C18 N2 . . . . 179.5(3) ?
    C12 C13 C18 C17 . . . . 179.6(4) ?
    C14 C13 C18 C17 . . . . -0.3(6) ?
    O2 C17 C18 N2 . . . . -0.9(5) ?
    C16 C17 C18 N2 . . . . -179.4(3) ?
    O2 C17 C18 C13 . . . . 178.9(3) ?
    C16 C17 C18 C13 . . . . 0.4(5) ?
    C20 N3 C19 O3 . . . . 0.0(3) ?
    C21 N3 C19 O3 . . . . -179.9(3) ?
    C21' N3' C19' O3' . . . . 179.9(3) ?
    C20' N3' C19' O3' . . . . 0.0(5) ?
