# Supplementary material for: catena-Poly[[lead(II)-bis­(μ2-quinolin-8-ol­ato)-κ3 N,O:O;κ3 O:N,O] N,N-di­methyl­formamide hemisolvate]
Source: Acta Crystallogr Sect E Struct Rep Online. 2012 Jan 31;68(Pt 2):m210. doi: 10.1107/S1600536812002796 (PMC3274927; doi:10.1107/S1600536812002796)
Supplement: Supplementary file 2 [file e-68-0m210-Isup2.hkl]

# 
# h,k,l, Fc-squared, Fo-squared, sigma(Fo-squared) and status flag 
# 
data_I
_shelx_title '  P-1' 
_shelx_refln_list_code          4 
_shelx_F_calc_maximum      236.29 
_exptl_crystal_F_000       504.00 
_reflns_d_resolution_high  0.7681 
 
loop_ 
 _symmetry_equiv_pos_as_xyz 
 'x, y, z' 
 '-x, -y, -z' 
 
_cell_length_a     8.1841 
_cell_length_b     9.6606 
_cell_length_c    10.8619 
_cell_angle_alpha  96.683 
_cell_angle_beta   98.277 
_cell_angle_gamma  94.225 
 
_shelx_F_squared_multiplier     1.000 
 
loop_ 
 _refln_index_h 
 _refln_index_k 
 _refln_index_l 
 _refln_F_squared_calc 
 _refln_F_squared_meas 
 _refln_F_squared_sigma 
 _refln_observed_status 
   1   0   0      300.53      309.09     14.58 o 
   2   0   0    13855.29    14029.58    181.88 o 
   3   0   0      388.88      391.76     21.80 o 
   4   0   0    21572.57    22309.81    270.52 o 
   5   0   0      489.68      496.65     36.34 o 
   6   0   0     8218.89     8547.35    181.18 o 
   7   0   0      289.01      283.05     33.94 o 
   8   0   0     3429.58     3416.97    133.72 o 
   9   0   0      549.39      557.28     55.41 o 
  10   0   0     2056.51     2212.80    115.95 o 
 -10   1   0     1660.22     1761.48    102.37 o 
  -9   1   0     1302.88     1314.67     82.56 o 
  -8   1   0     2200.09     2299.09    101.47 o 
  -7   1   0     3494.56     3498.75     85.15 o 
  -6   1   0     7033.83     7035.27     96.06 o 
  -5   1   0     1837.82     1779.73     44.87 o 
  -4   1   0    12144.38    12522.69    130.33 o 
  -3   1   0     2079.64     1981.35     29.96 o 
  -2   1   0    23455.11    23814.21    218.48 o 
  -1   1   0     1742.11     1723.55     32.72 o 
   1   1   0     2018.43     2286.40     42.26 o 
   2   1   0    17485.61    17662.44    220.80 o 
   3   1   0      153.35      187.93     15.76 o 
   4   1   0    17515.80    17835.12    206.19 o 
   5   1   0       55.15       74.14     19.78 o 
   6   1   0     8016.70     8187.34    155.83 o 
   7   1   0       42.58       41.24     18.81 o 
   8   1   0     4475.65     4547.26    149.14 o 
   9   1   0      134.53      103.88     25.20 o 
  10   1   0     3241.53     3312.00    168.52 o 
 -10   2   0      954.78     1051.31     92.62 o 
  -9   2   0     2358.73     2299.81    127.06 o 
  -8   2   0     4165.60     3967.44    165.66 o 
  -7   2   0     5088.79     4991.49     96.56 o 
  -6   2   0     3815.44     3802.63     72.34 o 
  -5   2   0     2347.42     2294.13     43.86 o 
  -4   2   0     8764.09     8889.79     96.20 o 
  -3   2   0     9143.65     9464.00     98.48 o 
  -2   2   0     8648.21     8841.10     86.44 o 
  -1   2   0     4721.39     4814.43     71.19 o 
   0   2   0    14350.41    14858.43    246.35 o 
   1   2   0     4072.34     3968.95     60.20 o 
   2   2   0    12475.88    12866.56    135.42 o 
   3   2   0     2706.10     2778.41     48.13 o 
   4   2   0     8932.92     7923.18    193.12 o 
   5   2   0      257.25      257.83     21.33 o 
   6   2   0     7922.95     8268.27    259.93 o 
   7   2   0       18.68       28.58     20.93 o 
   8   2   0     4760.17     4817.78    229.40 o 
   9   2   0        3.14       14.45     27.25 o 
  10   2   0     2635.27     2568.88    151.43 o 
 -10   3   0      625.18      599.15     70.38 o 
  -9   3   0     2207.57     2305.19    128.13 o 
  -8   3   0     1688.60     1731.09    102.76 o 
  -7   3   0     3422.96     3287.95    148.73 o 
  -6   3   0     2208.83     2270.07     54.62 o 
  -5   3   0     4326.53     4256.88     65.92 o 
  -4   3   0     5179.99     5165.13     72.93 o 
  -3   3   0    14475.04    14884.17    141.54 o 
  -2   3   0     6170.26     6177.28     80.59 o 
  -1   3   0     9329.28     9129.14    236.04 o 
   0   3   0     3279.72     3237.93     79.18 o 
   1   3   0    15618.58    15795.53    199.16 o 
   2   3   0    10046.70    10332.05    134.88 o 
   3   3   0     6875.26     7060.06     95.21 o 
   4   3   0    10242.18    10185.79     94.71 o 
   5   3   0      690.85      587.29     92.91 o 
   6   3   0     6705.28     6517.90    120.84 o 
   7   3   0       76.86       93.99     23.76 o 
   8   3   0     2146.27     2301.67    128.89 o 
   9   3   0      138.42      213.21     46.82 o 
 -10   4   0       78.15       49.31     32.85 o 
  -9   4   0     2777.77     2754.43    199.29 o 
  -8   4   0      375.66      418.79     76.57 o 
  -7   4   0     5608.76     5682.81    126.80 o 
  -6   4   0      819.52      879.64     56.03 o 
  -5   4   0     5986.51     6054.98    145.37 o 
  -4   4   0      385.51      345.60     25.81 o 
  -3   4   0    15519.67    15776.85    223.31 o 
  -2   4   0     5580.84     5841.04    121.78 o 
  -1   4   0    13913.39    13889.71    267.94 o 
   0   4   0     6418.91     6560.48    124.63 o 
   1   4   0    14086.15    14425.46    188.36 o 
   2   4   0     6445.17     6289.92     93.69 o 
   3   4   0     7095.93     6823.27     94.89 o 
   4   4   0     6462.89     6372.51    125.37 o 
   5   4   0     2003.48     1942.61     59.51 o 
   6   4   0     3390.86     3320.82    119.81 o 
   7   4   0     1010.24     1031.20     47.77 o 
   8   4   0     1238.45     1231.08    325.51 o 
   9   4   0      520.57      474.04     67.66 o 
 -10   5   0       14.92      112.12    105.16 o 
  -9   5   0     3444.88     3878.62    219.73 o 
  -8   5   0        1.32       16.06     29.80 o 
  -7   5   0     5576.66     5648.62    138.03 o 
  -6   5   0      278.13      302.20     22.00 o 
  -5   5   0     7854.88     7941.72    134.43 o 
  -4   5   0      628.76      618.83     29.38 o 
  -3   5   0    11707.94    11743.38    167.03 o 
  -2   5   0     2126.26     2126.92     72.91 o 
  -1   5   0     6387.64     6177.78    112.93 o 
   0   5   0     3255.94     3324.59     94.77 o 
   1   5   0     7805.73     7801.00    129.98 o 
   2   5   0     3298.15     3294.47     66.83 o 
   3   5   0     6512.46     6435.93    121.26 o 
   4   5   0     4457.85     4360.63     88.88 o 
   5   5   0     2188.69     2184.38     55.72 o 
   6   5   0     2715.94     2544.17    125.92 o 
   7   5   0     2321.31     2225.90    104.56 o 
   8   5   0     1691.52     1535.55    144.04 o 
   9   5   0      784.02      731.27     85.00 o 
  -9   6   0     3308.53     3435.37    211.70 o 
  -8   6   0       17.53      -34.78     37.11 o 
  -7   6   0     7723.38     7654.65    193.25 o 
  -6   6   0       11.30        7.07     20.32 o 
  -5   6   0     5549.43     5458.43    123.92 o 
  -4   6   0       43.73       31.43     13.67 o 
  -3   6   0     7531.48     7529.38    144.37 o 
  -2   6   0      204.51      204.51     21.01 o 
  -1   6   0     8716.04     8555.85    234.78 o 
   0   6   0      135.66      147.35     22.08 o 
   1   6   0     7896.76     7866.70    141.20 o 
   2   6   0      848.33      874.28     45.94 o 
   3   6   0     5001.68     4961.89    104.39 o 
   4   6   0      970.05      950.48     44.20 o 
   5   6   0     3849.45     3808.13    138.95 o 
   6   6   0     1544.01     1701.45     65.45 o 
   7   6   0     2708.19     2665.90    119.51 o 
   8   6   0     1625.76     1435.43    147.45 o 
  -9   7   0     2048.88     2370.98    293.11 o 
  -8   7   0      192.89      225.32     76.50 o 
  -7   7   0     4284.70     4115.42    160.48 o 
  -6   7   0       62.51       61.49     17.64 o 
  -5   7   0     5061.67     4944.92    124.29 o 
  -4   7   0       22.68       23.41     13.41 o 
  -3   7   0     6334.66     6229.22    136.06 o 
  -2   7   0      110.14       52.38     21.46 o 
  -1   7   0     9703.46     9752.85    203.94 o 
   0   7   0       95.11       96.61     16.11 o 
   1   7   0     6357.94     6097.61    160.42 o 
   2   7   0      305.93      313.17     34.75 o 
   3   7   0    11699.89    11659.04    202.69 o 
   4   7   0      326.74      353.85     29.92 o 
   5   7   0     2318.87     2506.90     93.14 o 
   6   7   0      612.19      578.99     40.50 o 
   7   7   0     3156.71     2723.06    200.96 o 
   8   7   0     1233.94     1089.48    131.15 o 
  -8   8   0      961.92      995.11    162.08 o 
  -7   8   0     2879.87     2788.55    122.83 o 
  -6   8   0      976.05      993.26     93.14 o 
  -5   8   0     2346.87     2243.91    132.00 o 
  -4   8   0     1168.22     1040.84     57.63 o 
  -3   8   0     5012.29     5279.18    130.43 o 
  -2   8   0      404.69      364.15     38.31 o 
  -1   8   0     5232.40     5443.20    151.19 o 
   0   8   0      312.62      300.16     34.90 o 
   1   8   0     7014.65     7116.86    263.11 o 
   2   8   0       69.00       63.29     21.35 o 
   3   8   0     4296.55     4335.47    263.43 o 
   4   8   0       84.72      100.52     23.06 o 
   5   8   0     2867.51     2995.40    109.89 o 
   6   8   0      140.63      101.71     40.10 o 
   7   8   0     2764.06     2578.12    202.62 o 
  -7   9   0     1116.93     1095.33     80.99 o 
  -6   9   0     1771.09     1561.63    122.67 o 
  -5   9   0     4705.03     4728.61    162.88 o 
  -4   9   0     2290.23     2461.44    113.65 o 
  -3   9   0     3593.81     3439.36    128.77 o 
  -2   9   0      381.06      362.13     41.77 o 
  -1   9   0     4929.20     5022.97    153.34 o 
   0   9   0     1356.27     1289.47     73.90 o 
   1   9   0     3621.21     3449.73    182.13 o 
   2   9   0      184.99      154.26     76.59 o 
   3   9   0     4028.79     4166.37    160.14 o 
   4   9   0      218.22      201.28     36.03 o 
   5   9   0     3096.21     3189.16    199.36 o 
   6   9   0        7.81       49.67     45.49 o 
  -7  10   0      743.24      691.38     68.73 o 
  -6  10   0     2266.18     2386.96    220.54 o 
  -5  10   0     1889.71     1945.90    187.29 o 
  -4  10   0     1691.55     1798.79    102.44 o 
  -3  10   0     1808.62     1782.33     96.75 o 
  -2  10   0     1289.10     1318.23     81.19 o 
  -1  10   0     3038.90     2923.32    120.64 o 
   0  10   0     1121.08     1107.76     79.84 o 
   1  10   0     1940.50     1988.21     98.52 o 
   2  10   0      972.21      970.90     68.38 o 
   3  10   0     2227.31     2272.42    151.14 o 
   4  10   0      620.19      667.99     64.82 o 
  -5  11   0      856.66      956.89    102.74 o 
  -4  11   0     2459.00     2551.83    244.31 o 
  -3  11   0      964.79      847.95     96.39 o 
  -2  11   0     1750.15     1726.64     98.55 o 
  -1  11   0      999.96     1066.94     77.11 o 
   0  11   0     1690.26     1651.07     94.46 o 
   1  11   0     1313.12     1341.63    119.73 o 
   2  11   0     1881.14     1910.50    101.71 o 
   3  11   0     1886.06     1953.14    102.93 o 
   4  11   0      940.66      883.84     93.94 o 
  -3  12   0      367.97      373.17     65.16 o 
  -2  12   0     1964.41     1880.27    108.55 o 
  -1  12   0      722.02      670.66     65.30 o 
   0  12   0     1896.58     1989.03    141.70 o 
   1  12   0      866.42      791.11     70.07 o 
  -2 -12   1     1530.61     1550.95    114.15 o 
  -1 -12   1      392.91      377.97     49.07 o 
   0 -12   1     2586.38     2640.49    127.00 o 
   1 -12   1       35.95       77.77     35.58 o 
   2 -12   1     2117.96     2051.49    167.86 o 
   3 -12   1       20.08       34.46     31.95 o 
  -4 -11   1     1359.97     1539.47    140.21 o 
  -3 -11   1      636.61      644.61    116.91 o 
  -2 -11   1     1370.01     1564.60    101.88 o 
  -1 -11   1     1088.25     1030.49     74.51 o 
   0 -11   1     2605.38     2646.20    120.77 o 
   1 -11   1      905.03      820.54     89.57 o 
   2 -11   1     1104.42     1270.12    106.89 o 
   3 -11   1      444.19      439.14     67.26 o 
   4 -11   1     2579.84     2671.54    135.29 o 
   5 -11   1      180.90       85.23     44.09 o 
  -5 -10   1     1203.27     1612.45    186.14 o 
  -4 -10   1     1046.14     1102.36     76.97 o 
  -3 -10   1     1883.18     1814.04    134.63 o 
  -2 -10   1     1106.78     1075.50     70.61 o 
  -1 -10   1     2510.54     2225.57    103.14 o 
   0 -10   1     2759.63     2642.54    113.82 o 
   1 -10   1     2211.06     1956.90     98.77 o 
   2 -10   1     2700.69     2968.31    155.93 o 
   3 -10   1     1573.81     1508.73    112.27 o 
   4 -10   1     2865.81     2783.42    132.48 o 
   5 -10   1     1754.85     1766.95    142.39 o 
   6 -10   1     2392.85     2456.44    127.60 o 
   7 -10   1      193.14       82.32     33.08 o 
  -6  -9   1       56.57       -6.59     30.11 o 
  -5  -9   1     2725.21     2542.04    177.06 o 
  -4  -9   1     1272.97     1326.81    137.68 o 
  -3  -9   1     2892.65     2966.18    126.85 o 
  -2  -9   1      723.68      821.65     58.33 o 
  -1  -9   1     3049.72     2992.29    113.32 o 
   0  -9   1     2586.06     2571.59    105.09 o 
   1  -9   1     3440.49     3507.01    126.01 o 
   2  -9   1     2204.70     2381.97    130.59 o 
   3  -9   1     2740.07     2826.06    160.79 o 
   4  -9   1     3958.86     3860.61    189.90 o 
   5  -9   1     1093.53      976.70     75.50 o 
   6  -9   1     3284.43     3345.83    188.31 o 
   7  -9   1      781.57      860.57     90.75 o 
  -7  -8   1     3339.30     2780.56    198.94 o 
  -6  -8   1       10.14        7.22     22.45 o 
  -5  -8   1     4450.75     4518.51    132.43 o 
  -4  -8   1      466.71      466.71     79.97 o 
  -3  -8   1     7016.84     6905.60    198.27 o 
  -2  -8   1      302.94      336.22     34.83 o 
  -1  -8   1     4062.66     3983.17    115.27 o 
   0  -8   1      916.14      915.05     52.98 o 
   1  -8   1     4415.96     4595.55    167.04 o 
   2  -8   1     1994.46     1914.51     87.33 o 
   3  -8   1     4248.72     4324.15    128.98 o 
   4  -8   1     1019.06      971.47     54.03 o 
   5  -8   1     1635.70     1487.66    101.01 o 
   6  -8   1     2860.43     2788.73     99.88 o 
   7  -8   1     1589.38     1771.62    277.39 o 
   8  -8   1     1289.77     1351.80    133.06 o 
  -8  -7   1       13.00       65.14     34.53 o 
  -7  -7   1     3145.41     2667.94    190.33 o 
  -6  -7   1       55.37       -7.32     32.94 o 
  -5  -7   1     5704.07     5842.52    190.07 o 
  -4  -7   1      478.53      473.32     32.96 o 
  -3  -7   1     6448.21     6411.87    135.90 o 
  -2  -7   1      575.78      563.20     40.68 o 
  -1  -7   1     6674.47     6679.30    158.66 o 
   0  -7   1      342.45      310.94     27.30 o 
   1  -7   1     8424.72     8540.06    217.47 o 
   2  -7   1      366.60      368.34     36.19 o 
   3  -7   1     7143.28     7287.55    166.94 o 
   4  -7   1     1105.34     1102.28     61.99 o 
   5  -7   1     5916.24     5956.69    161.26 o 
   6  -7   1     1545.29     1548.69     69.00 o 
   7  -7   1     2281.55     2572.17    138.27 o 
   8  -7   1      834.96      973.63    108.98 o 
   9  -7   1     1939.59     2222.93    175.55 o 
  -8  -6   1      559.42      550.13     89.49 o 
  -7  -6   1     3827.12     3802.98    143.58 o 
  -6  -6   1      444.90      453.72     54.01 o 
  -5  -6   1     5262.27     5308.27    104.54 o 
  -4  -6   1      418.20      432.35     31.40 o 
  -3  -6   1     4939.35     4853.20    106.25 o 
  -2  -6   1      311.19      312.10     23.11 o 
  -1  -6   1    12278.06    12284.81    265.88 o 
   0  -6   1        1.59        2.43      7.91 o 
   1  -6   1     5365.48     5166.14    130.11 o 
   2  -6   1       28.85       15.71     11.25 o 
   3  -6   1    11727.11    11578.72    216.12 o 
   4  -6   1       97.08       87.58     19.44 o 
   5  -6   1     6142.48     6084.34    117.76 o 
   6  -6   1      883.76      814.62     45.60 o 
   7  -6   1     4387.47     4456.45    198.02 o 
   8  -6   1      655.40      813.71     98.31 o 
   9  -6   1     2447.38     2483.96    180.69 o 
  -9  -5   1      815.33      846.42     87.06 o 
  -8  -5   1     2753.51     2835.30    149.01 o 
  -7  -5   1     5032.21     5138.68    183.17 o 
  -6  -5   1     1532.50     1607.89     58.95 o 
  -5  -5   1     3294.28     3244.88    153.19 o 
  -4  -5   1     2654.70     2693.29     67.47 o 
  -3  -5   1     9944.69     9861.48    169.97 o 
  -2  -5   1     1426.76     1499.81     55.39 o 
  -1  -5   1    11780.60    11404.40    167.56 o 
   0  -5   1     1145.81     1213.25     37.79 o 
   1  -5   1    10293.81    10286.98    167.06 o 
   2  -5   1      265.64      297.76     24.89 o 
   3  -5   1    11844.02    11654.29    252.54 o 
   4  -5   1       15.60        8.09      8.14 o 
   5  -5   1     8370.26     8205.22    123.69 o 
   6  -5   1       22.43       22.82     12.08 o 
   7  -5   1     5701.08     5741.24    166.47 o 
   8  -5   1      176.92      151.44     94.38 o 
   9  -5   1     2904.26     3102.90    197.68 o 
  -9  -4   1      818.48      752.50     77.94 o 
  -8  -4   1     3689.59     3690.59    165.03 o 
  -7  -4   1     2893.92     3026.44     80.81 o 
  -6  -4   1     2185.61     2215.01     66.50 o 
  -5  -4   1     4529.92     4338.25     77.01 o 
  -4  -4   1     6956.87     7174.84     89.44 o 
  -3  -4   1     8466.78     8220.59    118.69 o 
  -2  -4   1     4402.67     4343.99     84.33 o 
  -1  -4   1    12271.26    11844.41    150.34 o 
   0  -4   1     1472.36     1518.28     50.84 o 
   1  -4   1    11267.29    11351.31    209.93 o 
   2  -4   1      734.68      823.91     32.35 o 
   3  -4   1     9514.53     9140.63    121.31 o 
   4  -4   1     1353.49     1496.40     39.39 o 
   5  -4   1     5130.99     4771.01    111.75 o 
   6  -4   1      171.07      164.63     18.74 o 
   7  -4   1     8333.19     7981.12    146.39 o 
   8  -4   1       34.26       45.10     29.34 o 
   9  -4   1     3382.22     3426.98    159.04 o 
  10  -4   1        4.39       22.10     26.38 o 
 -10  -3   1     2146.67     1964.26    157.67 o 
  -9  -3   1      418.49      416.74     59.31 o 
  -8  -3   1     3847.55     3926.74    165.17 o 
  -7  -3   1     1952.88     1998.88    109.00 o 
  -6  -3   1     5666.84     5676.14    157.56 o 
  -5  -3   1     2837.83     2728.50     72.60 o 
  -4  -3   1     6617.57     6467.48    120.35 o 
  -3  -3   1    11233.31    11649.86    132.68 o 
  -2  -3   1     4706.76     4709.07     65.70 o 
  -1  -3   1     9856.54     9546.64    113.56 o 
   0  -3   1     8914.79     9295.00    128.94 o 
   1  -3   1     9456.53     9270.57    154.74 o 
   2  -3   1     3509.34     3556.03     73.67 o 
   3  -3   1    11982.01    11911.38    132.06 o 
   4  -3   1     4845.22     5148.78     72.92 o 
   5  -3   1     7225.58     7201.80    109.39 o 
   6  -3   1     1225.19     1256.52     41.57 o 
   7  -3   1     6892.43     6661.19    132.95 o 
   8  -3   1      735.08      860.50     72.97 o 
   9  -3   1     3541.95     3610.18    162.79 o 
  10  -3   1       12.88       42.04     26.21 o 
 -10  -2   1     2649.40     2914.91    178.66 o 
  -9  -2   1      160.97      123.72     35.85 o 
  -8  -2   1     3184.05     3455.98    150.26 o 
  -7  -2   1      263.97      281.39     40.90 o 
  -6  -2   1     5360.83     5142.01    196.58 o 
  -5  -2   1     1815.06     1844.82     74.88 o 
  -4  -2   1    10855.95    10772.08    152.74 o 
  -3  -2   1     1664.56     1506.98     36.91 o 
  -2  -2   1     6311.54     6310.26     83.31 o 
  -1  -2   1    12770.02    12464.36    153.14 o 
   0  -2   1     4706.55     4891.16     85.38 o 
   1  -2   1     2982.91     2963.85     51.48 o 
   2  -2   1     7766.62     7802.30     97.23 o 
   3  -2   1    13791.76    14023.11    168.93 o 
   4  -2   1     2828.90     2748.29     47.65 o 
   5  -2   1     4672.11     4733.87     75.80 o 
   6  -2   1     2246.07     2223.83     51.84 o 
   7  -2   1     6849.05     6510.64    117.27 o 
   8  -2   1      570.22      654.53     66.04 o 
   9  -2   1     4040.21     4114.80    150.36 o 
  10  -2   1      297.68      408.43     59.59 o 
 -10  -1   1     3017.75     3162.59    159.56 o 
  -9  -1   1        0.06      -28.95     28.95 o 
  -8  -1   1     3387.96     3478.51    126.88 o 
  -7  -1   1       24.48        5.81     10.65 o 
  -6  -1   1     7422.25     7812.81    170.13 o 
  -5  -1   1      137.73      168.34     21.98 o 
  -4  -1   1    16547.96    17061.32    226.39 o 
  -3  -1   1     1802.55     1700.09     35.17 o 
  -2  -1   1     5238.15     5248.76     68.55 o 
  -1  -1   1     5544.17     5614.59     74.07 o 
   0  -1   1    15957.18    16711.98    323.12 o 
   1  -1   1      616.48      573.00     19.86 o 
   2  -1   1    10664.96    10745.56    103.68 o 
   3  -1   1    12340.72    12524.76    128.85 o 
   4  -1   1     3053.01     2866.42     55.27 o 
   5  -1   1     4232.25     4146.38     99.93 o 
   6  -1   1     4545.51     4511.21     85.55 o 
   7  -1   1     2473.10     2443.29     60.16 o 
   8  -1   1     1426.71     1344.83     79.02 o 
   9  -1   1     2545.06     2579.06    120.59 o 
  10  -1   1     1120.31     1210.89     86.54 o 
 -10   0   1     2589.34     2793.22    154.65 o 
  -9   0   1       67.76       61.37     21.65 o 
  -8   0   1     3243.85     3206.06     95.90 o 
  -7   0   1      309.34      335.36     28.41 o 
  -6   0   1     6884.20     7147.30    133.08 o 
  -5   0   1        4.43       14.27     10.63 o 
  -4   0   1    18891.13    19227.01    211.01 o 
  -3   0   1      166.14      164.64      9.26 o 
  -2   0   1    11771.64    11824.36     99.19 o 
  -1   0   1     7450.04     7715.79     94.17 o 
   1   0   1     2950.32     3040.08     50.17 o 
   2   0   1     9310.14     9284.94    101.18 o 
   3   0   1     4471.24     4467.21     69.69 o 
   4   0   1     8709.04     8541.41    100.62 o 
   5   0   1     1824.01     1734.57     52.96 o 
   6   0   1     5680.97     5122.26    226.71 o 
   7   0   1     1881.14     1936.46     88.65 o 
   8   0   1     3208.51     3240.08    124.28 o 
   9   0   1     1880.42     1790.58     98.33 o 
  10   0   1     1859.82     2078.12    114.23 o 
 -10   1   1     1978.97     2062.59    128.46 o 
  -9   1   1      307.77      355.20     51.88 o 
  -8   1   1     5612.62     5607.53    132.03 o 
  -7   1   1     2307.72     2271.72     69.38 o 
  -6   1   1     7749.49     7766.42    118.57 o 
  -5   1   1      250.70      265.56     15.21 o 
  -4   1   1    15826.45    16272.43    157.28 o 
  -3   1   1      292.76      299.72     12.96 o 
  -2   1   1    21027.94    21664.84    187.44 o 
  -1   1   1      790.76      840.96     25.82 o 
   0   1   1    13985.91    15099.58    242.18 o 
   1   1   1     1651.91     1729.16     39.25 o 
   2   1   1    18990.64    19172.49    225.45 o 
   3   1   1      645.08      649.64     19.68 o 
   4   1   1     6935.66     6622.95     84.65 o 
   5   1   1     1179.11     1158.45     38.20 o 
   6   1   1     8738.58     8893.59    186.02 o 
   7   1   1      723.65      679.44     75.68 o 
   8   1   1     3506.06     3745.76    180.18 o 
   9   1   1      996.93     1112.40     79.06 o 
  10   1   1     2310.16     2506.89    127.12 o 
 -10   2   1     1290.13     1080.41    130.08 o 
  -9   2   1     1076.85     1191.37    123.19 o 
  -8   2   1     4192.48     4334.69    164.64 o 
  -7   2   1      949.14      915.64     35.55 o 
  -6   2   1     5265.76     5225.76     98.53 o 
  -5   2   1      744.63      734.95     25.04 o 
  -4   2   1    18828.36    19817.47    179.94 o 
  -3   2   1      570.74      570.75     22.00 o 
  -2   2   1    14609.00    15090.67    155.80 o 
  -1   2   1      775.73      869.49     37.49 o 
   0   2   1    55831.97    57207.50   1107.14 o 
   1   2   1     6048.48     6560.78    108.92 o 
   2   2   1    18283.93    18316.36    258.81 o 
   3   2   1      487.89      536.19     26.68 o 
   4   2   1    14204.84    14523.93    193.77 o 
   5   2   1      120.57      128.83     11.18 o 
   6   2   1     8755.01     8828.80    146.93 o 
   7   2   1      559.59      492.55     71.57 o 
   8   2   1     4394.35     4580.43    236.13 o 
   9   2   1      284.79      192.08     43.25 o 
  10   2   1     2171.05     2528.93    156.13 o 
 -10   3   1     1009.11      900.95     88.62 o 
  -9   3   1     1410.51     1412.07     99.22 o 
  -8   3   1     1711.13     1711.96    110.26 o 
  -7   3   1     3004.45     2912.95     62.74 o 
  -6   3   1     5506.57     5482.18     90.85 o 
  -5   3   1     2395.54     2305.69     46.23 o 
  -4   3   1     6422.34     6443.48     85.28 o 
  -3   3   1     1262.69     1202.08     29.44 o 
  -2   3   1    11822.88    12140.93    146.89 o 
  -1   3   1     5640.79     5712.73    220.10 o 
   0   3   1    32710.23    33871.30    540.63 o 
   1   3   1      423.53      506.12     22.37 o 
   2   3   1    13788.32    13592.37    255.33 o 
   3   3   1      360.15      342.93     18.85 o 
   4   3   1    12177.79    12424.83    246.35 o 
   5   3   1       29.70       19.16     11.37 o 
   6   3   1     8406.03     8342.28    170.02 o 
   7   3   1       21.25        5.99     22.16 o 
   8   3   1     3231.66     3351.55    208.36 o 
   9   3   1       11.84       71.43     32.86 o 
 -10   4   1      537.69      643.97    100.63 o 
  -9   4   1     2159.21     2504.29    171.65 o 
  -8   4   1     1214.70     1245.53    113.83 o 
  -7   4   1     4171.92     4139.44     87.15 o 
  -6   4   1     2570.96     2578.02     73.29 o 
  -5   4   1     5013.79     4860.89     78.73 o 
  -4   4   1     4097.87     4282.61     60.38 o 
  -3   4   1     8490.94     8840.92    134.38 o 
  -2   4   1     8019.15     8222.77    131.90 o 
  -1   4   1     5692.56     5892.50    152.44 o 
   0   4   1    19626.35    20798.82    300.66 o 
   1   4   1     1694.08     1692.34     46.99 o 
   2   4   1     8580.91     8649.96    145.07 o 
   3   4   1     2891.67     2782.70     63.00 o 
   4   4   1     9381.17     9503.76    133.10 o 
   5   4   1      406.15      411.03     29.17 o 
   6   4   1     5203.17     5151.67    125.38 o 
   7   4   1      455.58      415.58     46.15 o 
   8   4   1     3277.62     3581.22    142.18 o 
   9   4   1       19.34      -10.77     37.14 o 
 -10   5   1      155.33      199.32    150.21 o 
  -9   5   1     2716.33     2902.34    190.01 o 
  -8   5   1      388.62      371.79     71.80 o 
  -7   5   1     4639.06     4669.98    181.77 o 
  -6   5   1     1342.18     1388.86     70.88 o 
  -5   5   1     6884.67     6940.86    146.03 o 
  -4   5   1     1648.64     1751.41     53.44 o 
  -3   5   1     9599.43     9922.62    149.05 o 
  -2   5   1     7919.87     8680.88    199.43 o 
  -1   5   1     9503.65     9648.89    226.55 o 
   0   5   1     2128.50     1197.86    469.35 o 
   1   5   1     8472.72     8675.21    139.74 o 
   2   5   1     8376.28     8484.25    151.23 o 
   3   5   1     3024.32     3079.45     77.05 o 
   4   5   1     4485.72     4399.07     89.03 o 
   5   5   1     1236.40     1272.72     70.12 o 
   6   5   1     3844.28     3925.46    102.79 o 
   7   5   1      671.15      610.68     55.83 o 
   8   5   1     1953.21     1754.54    159.49 o 
   9   5   1      414.14      404.58     82.83 o 
  -9   6   1     2481.56     2740.75    208.99 o 
  -8   6   1      296.70      247.63     48.55 o 
  -7   6   1     4587.85     4734.59    194.21 o 
  -6   6   1      164.16      154.62     36.04 o 
  -5   6   1     6092.09     6219.65    127.86 o 
  -4   6   1     1185.55     1241.04     48.95 o 
  -3   6   1    11920.79    12314.04    202.20 o 
  -2   6   1     3468.62     3528.84    122.82 o 
  -1   6   1     9717.96     9985.43    198.27 o 
   0   6   1     2144.24     2125.75     79.57 o 
   1   6   1     9231.07     9079.76    185.38 o 
   2   6   1     5256.45     5399.86    131.46 o 
   3   6   1     9734.31     9555.86    172.87 o 
   4   6   1     1908.12     1814.08     64.93 o 
   5   6   1     2927.85     2941.78     95.17 o 
   6   6   1     2626.63     2792.88     91.22 o 
   7   6   1     1375.49     1457.49    145.84 o 
   8   6   1      886.45     1020.59    140.07 o 
  -9   7   1     2585.94     2947.15    200.19 o 
  -8   7   1       69.18       65.34     28.04 o 
  -7   7   1     3745.84     3812.48    181.90 o 
  -6   7   1       28.84       32.13     36.18 o 
  -5   7   1     4537.63     4514.93    131.72 o 
  -4   7   1       56.53       57.49     13.15 o 
  -3   7   1     6701.28     6839.80    315.50 o 
  -2   7   1      672.71      734.73     48.92 o 
  -1   7   1     8741.67     8680.63    189.17 o 
   0   7   1      399.43      380.63     43.86 o 
   1   7   1     6673.79     6929.94    200.64 o 
   2   7   1     2189.99     2218.39    104.27 o 
   3   7   1     7302.02     7227.97    202.86 o 
   4   7   1     2295.96     2385.36     80.61 o 
   5   7   1     2284.92     2031.79     87.61 o 
   6   7   1     1279.67     1287.31     83.60 o 
   7   7   1     2131.20     2116.72    181.56 o 
  -8   8   1      270.53      245.31     70.13 o 
  -7   8   1     3474.56     3594.12    183.83 o 
  -6   8   1       11.31       25.80     28.38 o 
  -5   8   1     5179.50     4976.92    152.14 o 
  -4   8   1     1406.65     1402.33     60.08 o 
  -3   8   1     5396.12     5426.35    135.95 o 
  -2   8   1        2.21        8.33     18.49 o 
  -1   8   1     6352.48     6411.88    166.64 o 
   0   8   1        3.61       11.67     17.94 o 
   1   8   1     6157.63     6080.63    288.82 o 
   2   8   1      104.42      129.37     30.31 o 
   3   8   1     3652.95     3676.14    144.40 o 
   4   8   1      553.70      531.54     67.49 o 
   5   8   1     2887.45     2868.17    125.69 o 
   6   8   1      445.83      380.60     79.21 o 
   7   8   1     1476.80     1397.42    153.69 o 
  -7   9   1     2369.55     2371.09    157.02 o 
  -6   9   1      210.19      205.90     49.19 o 
  -5   9   1     3795.40     3694.12    182.66 o 
  -4   9   1      240.22      198.50     29.16 o 
  -3   9   1     3580.39     3717.83    116.59 o 
  -2   9   1      220.83      207.14     31.08 o 
  -1   9   1     7856.39     7510.66    194.51 o 
   0   9   1      327.49      297.14     36.05 o 
   1   9   1     4491.66     4616.26    177.36 o 
   2   9   1        0.46        7.32     18.81 o 
   3   9   1     4054.12     3988.25    166.27 o 
   4   9   1       87.96       78.29     27.57 o 
   5   9   1     2217.89     2360.87    117.66 o 
   6   9   1        6.71       52.79     44.12 o 
  -7  10   1     1394.56     1449.87    179.03 o 
  -6  10   1      620.70      649.23    164.92 o 
  -5  10   1     1894.84     1831.40    170.88 o 
  -4  10   1     1053.67      963.29     63.55 o 
  -3  10   1     2785.64     2793.97    105.74 o 
  -2  10   1      723.74      721.46     85.60 o 
  -1  10   1     2833.08     2859.45    120.35 o 
   0  10   1      236.65      260.61     38.38 o 
   1  10   1     3832.40     3706.22    137.25 o 
   2  10   1      288.94      288.43     47.97 o 
   3  10   1     2671.38     2730.71    179.24 o 
   4  10   1       88.01       89.74     31.11 o 
  -5  11   1     1347.46     1305.56    118.27 o 
  -4  11   1     1034.59      929.88     97.07 o 
  -3  11   1     1600.87     1583.41     83.54 o 
  -2  11   1     1180.01     1132.21     79.56 o 
  -1  11   1     1627.33     1673.28     96.35 o 
   0  11   1     1145.56     1117.21     78.62 o 
   1  11   1     2349.70     2359.69    114.55 o 
   2  11   1      445.94      426.30     63.58 o 
   3  11   1     2388.34     2569.73    166.96 o 
  -3  12   1      862.35      836.53     73.99 o 
  -2  12   1     1344.28     1261.49     77.23 o 
  -1  12   1      845.53      795.06     75.57 o 
   0  12   1     1158.35     1118.97     84.39 o 
   1  12   1     1207.16     1127.47     83.30 o 
  -2 -12   2     3099.33     3108.99    153.22 o 
  -1 -12   2       28.05       45.90     28.71 o 
   0 -12   2     2756.33     2677.26    164.93 o 
   1 -12   2        0.40      -13.99     25.60 o 
   2 -12   2     3615.82     3632.11    157.90 o 
   3 -12   2      491.10      518.23     63.49 o 
  -4 -11   2     2088.67     2166.31    263.19 o 
  -3 -11   2      308.31      304.89    169.33 o 
  -2 -11   2     2371.50     2538.22    358.30 o 
  -1 -11   2       34.44       29.65     27.14 o 
   0 -11   2     3474.69     3514.09    179.93 o 
   1 -11   2      445.34      418.48     63.45 o 
   2 -11   2     4167.59     4083.70    253.33 o 
   3 -11   2      147.37      152.84     38.54 o 
   4 -11   2     2508.30     2674.31    132.79 o 
   5 -11   2        5.47      -12.09     24.83 o 
  -5 -10   2      673.32      514.66     70.80 o 
  -4 -10   2     1958.20     2134.44    285.70 o 
  -3 -10   2     1001.86     1000.00     67.18 o 
  -2 -10   2     2543.13     2595.85    110.64 o 
  -1 -10   2     1192.91     1054.67     70.45 o 
   0 -10   2     3233.99     3184.57    160.42 o 
   1 -10   2      327.84      252.38     46.75 o 
   2 -10   2     4645.10     4517.36    198.34 o 
   3 -10   2      417.99      436.00    100.22 o 
   4 -10   2     3639.66     3859.63    152.61 o 
   5 -10   2      171.50       78.05     36.38 o 
   6 -10   2     4162.26     4075.47    208.04 o 
  -6  -9   2      644.34      650.04     58.49 o 
  -5  -9   2     1330.83     1369.20    156.90 o 
  -4  -9   2     1558.35     1624.90     94.54 o 
  -3  -9   2     3198.44     3051.96    112.62 o 
  -2  -9   2      758.84      766.10     55.85 o 
  -1  -9   2     3412.73     3107.08    115.88 o 
   0  -9   2     4752.87     4767.60    402.15 o 
   1  -9   2     2146.94     2202.96    125.91 o 
   2  -9   2     2998.02     3281.64    109.20 o 
   3  -9   2     2339.44     2422.91    137.22 o 
   4  -9   2     2875.13     3045.19    127.19 o 
   5  -9   2      127.39       69.53     27.68 o 
   6  -9   2     3358.62     3247.16    175.20 o 
   7  -9   2      253.59      227.15     48.94 o 
  -7  -8   2     2245.10     1895.48    201.74 o 
  -6  -8   2      508.91      370.05     68.64 o 
  -5  -8   2     2753.86     2758.52    142.34 o 
  -4  -8   2      641.17      755.20     59.84 o 
  -3  -8   2     5029.26     5077.71    126.39 o 
  -2  -8   2     2730.91     2585.65     96.77 o 
  -1  -8   2     6815.58     6748.52    144.02 o 
   0  -8   2     3157.64     3341.38    114.71 o 
   1  -8   2     3865.62     3856.75    159.02 o 
   2  -8   2     3654.94     3590.78    108.10 o 
   3  -8   2     3855.20     3874.79    113.03 o 
   4  -8   2     3287.42     3485.45    129.53 o 
   5  -8   2     2554.44     2486.43     98.35 o 
   6  -8   2     3141.90     3125.55    127.92 o 
   7  -8   2     1019.68      843.85     72.69 o 
   8  -8   2     1370.10     1502.03    140.71 o 
  -8  -7   2       57.33       79.19     33.08 o 
  -7  -7   2     2871.03     2814.70    186.61 o 
  -6  -7   2       62.28       51.74     27.07 o 
  -5  -7   2     5048.54     5047.84    195.51 o 
  -4  -7   2      844.20      805.30     42.97 o 
  -3  -7   2     2722.79     2733.59     71.00 o 
  -2  -7   2     1266.16      556.88    282.15 o 
  -1  -7   2     8374.87     8711.69    206.50 o 
   0  -7   2     2166.57     2045.54     79.37 o 
   1  -7   2     4641.81     4407.02    162.45 o 
   2  -7   2     3486.54     3609.54    101.46 o 
   3  -7   2     5886.67     5810.10    175.55 o 
   4  -7   2     3012.00     3109.32    124.18 o 
   5  -7   2     3523.40     3423.93    104.66 o 
   6  -7   2     2824.08     2788.02    112.97 o 
   7  -7   2     1731.59     1815.06    110.57 o 
   8  -7   2     2166.99     2493.26    175.95 o 
  -8  -6   2        4.06        5.09     39.29 o 
  -7  -6   2     4096.55     4001.04    129.09 o 
  -6  -6   2        0.95        1.07      7.69 o 
  -5  -6   2     6885.90     6888.20    152.63 o 
  -4  -6   2      166.99      171.56     18.56 o 
  -3  -6   2     6474.16     6358.08     93.25 o 
  -2  -6   2       50.26       59.50     10.03 o 
  -1  -6   2     9053.86     8973.51    129.25 o 
   0  -6   2       32.95       30.22      9.44 o 
   1  -6   2     6444.91     6207.35    186.13 o 
   2  -6   2      930.38      948.60     36.18 o 
   3  -6   2     8872.69     8787.51    137.96 o 
   4  -6   2     1442.62     1395.43     58.89 o 
   5  -6   2     5284.79     5146.57    125.31 o 
   6  -6   2     2624.37     2531.21     78.96 o 
   7  -6   2     2324.42     2342.64    109.93 o 
   8  -6   2     1284.63     1277.28    188.75 o 
   9  -6   2     1490.00     1626.92    147.18 o 
  -9  -5   2     2117.53     2022.73    127.34 o 
  -8  -5   2      180.45      180.64     42.78 o 
  -7  -5   2     3291.10     3389.02    119.70 o 
  -6  -5   2      108.15      105.02     11.34 o 
  -5  -5   2     6729.34     6528.42    105.40 o 
  -4  -5   2        6.86       12.17      7.48 o 
  -3  -5   2     6874.12     6882.25    131.61 o 
  -2  -5   2       78.21       92.20     10.07 o 
  -1  -5   2    11378.37    10869.35    137.98 o 
   0  -5   2      141.77      159.53     17.26 o 
   1  -5   2    15679.08    15681.50    204.66 o 
   2  -5   2      128.63      122.60     14.90 o 
   3  -5   2    12224.16    12512.62    237.37 o 
   4  -5   2      777.44      729.13     36.45 o 
   5  -5   2     5028.84     5033.13    123.50 o 
   6  -5   2     1250.22     1139.99     51.21 o 
   7  -5   2     3070.43     3080.60    104.26 o 
   8  -5   2      720.19      891.04     75.90 o 
   9  -5   2     2060.46     2151.95    127.18 o 
  -9  -4   2     1737.08     1594.77    160.42 o 
  -8  -4   2     1353.98     1474.50     99.25 o 
  -7  -4   2     2615.16     2625.77     74.18 o 
  -6  -4   2     1019.99      993.66     34.20 o 
  -5  -4   2     7537.55     7256.06    111.46 o 
  -4  -4   2     1447.57     1489.53     42.00 o 
  -3  -4   2    10873.87    10884.69    166.32 o 
  -2  -4   2      878.70      912.45     25.46 o 
  -1  -4   2    16847.55    16573.90    177.14 o 
   0  -4   2      443.92      444.98     29.22 o 
   1  -4   2    11079.91    11243.51    141.64 o 
   2  -4   2       13.77       22.16      8.38 o 
   3  -4   2    16155.61    16113.84    279.60 o 
   4  -4   2       66.93       69.27      9.61 o 
   5  -4   2     7754.05     7648.21    121.79 o 
   6  -4   2      313.13      299.30     26.44 o 
   7  -4   2     4566.65     4576.44    108.90 o 
   8  -4   2       31.38       46.88     25.60 o 
   9  -4   2     2690.06     2783.49    144.06 o 
 -10  -3   2     1869.14     2063.40    161.30 o 
  -9  -3   2     1014.77     1134.73     88.23 o 
  -8  -3   2     4043.02     4221.77    165.11 o 
  -7  -3   2     5786.73     5564.25     81.62 o 
  -6  -3   2     2749.12     2759.55     54.62 o 
  -5  -3   2     6392.30     6082.06     95.89 o 
  -4  -3   2     4388.00     4115.53     77.18 o 
  -3  -3   2     8107.95     7632.73    100.22 o 
  -2  -3   2     1218.20     1169.62     25.38 o 
  -1  -3   2    19388.21    19467.88    213.14 o 
   0  -3   2      911.91      955.29     38.29 o 
   1  -3   2    13872.03    13851.99    219.49 o 
   2  -3   2     2139.69     2258.51     46.12 o 
   3  -3   2    12814.71    12501.54    139.88 o 
   4  -3   2      227.44      269.21     16.17 o 
   5  -3   2    11076.01    10866.52    140.78 o 
   6  -3   2      150.49      115.10     23.66 o 
   7  -3   2     6882.47     6714.43    103.86 o 
   8  -3   2        0.78      -16.42     24.85 o 
   9  -3   2     4834.18     4990.68    193.41 o 
  10  -3   2       76.77       51.60     40.03 o 
 -10  -2   2     2308.00     2123.66    206.73 o 
  -9  -2   2     1138.24     1112.15     85.55 o 
  -8  -2   2     5900.77     5960.64    194.36 o 
  -7  -2   2     4630.43     4483.47    118.21 o 
  -6  -2   2     3075.88     3011.16     64.70 o 
  -5  -2   2     5027.15     5054.54     84.46 o 
  -4  -2   2    12566.92    12389.11    207.68 o 
  -3  -2   2     7274.15     7189.69     93.29 o 
  -2  -2   2     6675.42     6873.28     84.86 o 
  -1  -2   2    18194.25    17950.12    156.34 o 
   0  -2   2    13729.32    14209.80    283.13 o 
   1  -2   2      286.17      362.34     23.99 o 
   2  -2   2     3925.51     4066.42     60.68 o 
   3  -2   2    14068.56    14234.20    152.11 o 
   4  -2   2     2823.98     3006.13     58.14 o 
   5  -2   2     8705.70     8532.42    110.95 o 
   6  -2   2     1069.50     1044.74     34.90 o 
   7  -2   2     6555.83     6104.75    157.69 o 
   8  -2   2      253.70      229.71     35.35 o 
   9  -2   2     4202.24     4350.73    157.50 o 
  10  -2   2       14.48       35.16     36.31 o 
 -10  -1   2     2219.47     2354.47    132.40 o 
  -9  -1   2      409.77      411.09     54.14 o 
  -8  -1   2     5449.89     5636.08    160.56 o 
  -7  -1   2     2115.68     2015.22     73.65 o 
  -6  -1   2     3788.32     3875.87    133.08 o 
  -5  -1   2     2001.65     1881.00     40.13 o 
  -4  -1   2    12219.68    12238.65    122.75 o 
  -3  -1   2     8900.78     9009.31    106.32 o 
  -2  -1   2    10206.48    10120.50    108.15 o 
  -1  -1   2     5484.09     5402.38     85.11 o 
   0  -1   2    21546.31    21901.01    249.74 o 
   1  -1   2    29517.33    29263.89    296.46 o 
   2  -1   2    13643.55    14226.54    143.28 o 
   3  -1   2     7777.36     7597.97     95.38 o 
   4  -1   2     5770.35     6017.81     93.50 o 
   5  -1   2     8911.14     8785.96    134.66 o 
   6  -1   2     2721.10     2695.00     67.60 o 
   7  -1   2     5593.14     5385.65    115.17 o 
   8  -1   2      360.92      417.88     63.78 o 
   9  -1   2     2903.90     3057.09    137.74 o 
  10  -1   2      198.54      205.68     65.40 o 
 -10   0   2     2704.30     3112.14    158.41 o 
  -9   0   2       46.37       66.11     22.37 o 
  -8   0   2     4816.32     4819.77    178.20 o 
  -7   0   2      311.83      321.58     27.13 o 
  -6   0   2     6517.28     6593.63    110.97 o 
  -5   0   2     1235.76     1148.63     30.91 o 
  -4   0   2    17394.91    17760.67    168.56 o 
  -3   0   2     1943.59     1848.05     29.55 o 
  -2   0   2    14278.61    14132.66    118.90 o 
  -1   0   2     6385.43     6414.34     87.68 o 
   0   0   2     5505.50     5286.14    151.61 o 
   1   0   2     7169.94     7456.64    111.12 o 
   2   0   2    13728.59    13938.52    163.40 o 
   3   0   2     6422.17     6309.91     80.79 o 
   4   0   2     3584.76     3421.89     75.00 o 
   5   0   2     6028.95     6091.47     77.07 o 
   6   0   2     4247.54     4197.43     82.64 o 
   7   0   2     3562.63     3322.99     94.44 o 
   8   0   2     1254.82     1115.05     73.30 o 
   9   0   2     2451.42     2207.71    112.08 o 
  10   0   2      662.03      696.10     68.97 o 
 -10   1   2     3067.01     3600.36    211.61 o 
  -9   1   2      157.43      140.47     36.60 o 
  -8   1   2     6512.15     6771.99    176.10 o 
  -7   1   2      475.38      453.06     33.51 o 
  -6   1   2    12510.01    12525.62    173.21 o 
  -5   1   2       16.03       20.01      6.09 o 
  -4   1   2    17347.67    17689.10    170.22 o 
  -3   1   2      157.34      145.47      7.35 o 
  -2   1   2    11598.54    11569.06    113.42 o 
  -1   1   2      247.92      257.31     15.05 o 
   0   1   2     7426.15     7869.17    255.47 o 
   1   1   2      359.83      306.92     27.26 o 
   2   1   2    14245.32    14200.03    178.50 o 
   3   1   2     1860.62     1773.82     45.19 o 
   4   1   2     2856.30     2744.79     71.16 o 
   5   1   2     1347.76     1276.75     48.15 o 
   6   1   2     6600.26     6528.86     91.33 o 
   7   1   2     1921.00     1869.97    104.65 o 
   8   1   2     2948.85     2999.16    143.84 o 
   9   1   2     2274.56     2269.26    115.53 o 
  10   1   2     1153.65     1265.32     92.58 o 
 -10   2   2     2716.80     2808.11    151.48 o 
  -9   2   2      360.29      396.26     55.41 o 
  -8   2   2     3736.50     3858.67    155.54 o 
  -7   2   2      671.71      721.42     39.03 o 
  -6   2   2     8530.14     8489.82     98.24 o 
  -5   2   2      385.22      368.68     17.52 o 
  -4   2   2    13969.50    14030.25    132.16 o 
  -3   2   2      936.99     1071.49     30.71 o 
  -2   2   2    14649.91    14809.08    155.92 o 
  -1   2   2     1050.95     1149.96     33.09 o 
   0   2   2     6917.10     6794.05    110.79 o 
   1   2   2      522.94      623.57     33.32 o 
   2   2   2    17408.10    17398.16    253.81 o 
   3   2   2      515.09      563.23     26.05 o 
   4   2   2     7801.66     7792.03    115.53 o 
   5   2   2      332.66      297.89     25.24 o 
   6   2   2     6397.13     6447.97    110.56 o 
   7   2   2     1427.60     1357.09    108.60 o 
   8   2   2     2760.34     2639.82    199.47 o 
   9   2   2     1337.08     1251.40    106.54 o 
 -10   3   2     1834.65     1980.21    128.93 o 
  -9   3   2      700.13      809.21    108.61 o 
  -8   3   2     2737.19     2959.68    100.77 o 
  -7   3   2     1477.14     1410.72     34.56 o 
  -6   3   2     7301.34     7365.00    111.47 o 
  -5   3   2     1836.78     1763.20     50.12 o 
  -4   3   2     7956.79     7981.73    106.92 o 
  -3   3   2      873.24      887.58     28.63 o 
  -2   3   2    13709.07    13952.65    192.47 o 
  -1   3   2     1354.07     1421.76     48.99 o 
   0   3   2    24338.71    24843.13    425.43 o 
   1   3   2       21.04       19.87      8.40 o 
   2   3   2    15501.54    15603.45    188.41 o 
   3   3   2        1.25        7.02      7.72 o 
   4   3   2     8278.06     8202.79    142.54 o 
   5   3   2      235.66      213.90     18.04 o 
   6   3   2     7592.67     7546.77    146.10 o 
   7   3   2      145.45      153.25     65.33 o 
   8   3   2     3019.32     3066.12    203.25 o 
   9   3   2      400.71      363.71    110.25 o 
 -10   4   2      890.04      967.68    114.20 o 
  -9   4   2     1856.66     1826.73    146.69 o 
  -8   4   2     1679.53     1658.11     99.76 o 
  -7   4   2     2787.75     2779.79     91.55 o 
  -6   4   2     3122.85     3053.03    161.02 o 
  -5   4   2     2825.58     2786.25     69.60 o 
  -4   4   2     9292.16     9719.02    139.42 o 
  -3   4   2     1683.64     1606.51     40.96 o 
  -2   4   2    11901.45    12282.36    213.59 o 
  -1   4   2     1414.41     1381.04     53.03 o 
   0   4   2    15320.65    15757.88    324.76 o 
   1   4   2     1121.38     1399.07     45.53 o 
   2   4   2     8484.25     8366.47    188.67 o 
   3   4   2       98.14      114.54     14.43 o 
   4   4   2     9477.55     9539.31    274.86 o 
   5   4   2       36.67        8.34      8.95 o 
   6   4   2     5030.18     4952.13    115.96 o 
   7   4   2       30.17       37.25     27.56 o 
   8   4   2     3421.63     3337.29    146.56 o 
   9   4   2       57.03       32.79     47.16 o 
 -10   5   2      365.73      431.01     76.97 o 
  -9   5   2     2483.36     2655.42    181.71 o 
  -8   5   2     1311.06     1253.61     94.02 o 
  -7   5   2     3647.36     3721.60    159.82 o 
  -6   5   2     3534.05     3387.06    146.51 o 
  -5   5   2     4346.19     4172.25    112.36 o 
  -4   5   2     3749.46     3834.36     75.00 o 
  -3   5   2     2768.10     2713.30     74.38 o 
  -2   5   2     7579.63     7519.51    161.39 o 
  -1   5   2     4554.66     5005.00    152.40 o 
   0   5   2     7688.85     7670.13    214.19 o 
   1   5   2      221.84      277.06     27.30 o 
   2   5   2     5169.02     5103.67    113.75 o 
   3   5   2     1338.47     1336.83     46.96 o 
   4   5   2     3153.13     3086.16     85.34 o 
   5   5   2      129.51      146.02     21.87 o 
   6   5   2     5246.26     5406.47    132.89 o 
   7   5   2       46.90        0.45     23.02 o 
   8   5   2     3045.94     2841.72    210.83 o 
  -9   6   2     2277.74     2492.53    179.66 o 
  -8   6   2      484.20      457.71     80.88 o 
  -7   6   2     3176.41     3211.62    156.28 o 
  -6   6   2     1335.65     1372.99     96.28 o 
  -5   6   2     3584.93     3305.50    108.74 o 
  -4   6   2     3480.08     3482.10     84.61 o 
  -3   6   2     3779.69     3966.55     97.99 o 
  -2   6   2     3348.97     3283.60     86.58 o 
  -1   6   2     5460.16     5473.65    139.41 o 
   0   6   2     7346.74     7370.70    136.12 o 
   1   6   2     1397.81     1324.93     66.51 o 
   2   6   2     3589.09     3619.87    108.21 o 
   3   6   2     4240.51     4284.51    119.85 o 
   4   6   2     6369.47     6429.73    131.96 o 
   5   6   2     1060.28     1045.46     57.33 o 
   6   6   2     3177.37     3079.44    101.59 o 
   7   6   2      467.72      395.66     59.96 o 
   8   6   2     2478.52     2463.98    206.09 o 
  -9   7   2     2157.95     1997.38    222.84 o 
  -8   7   2        8.38       47.05     26.04 o 
  -7   7   2     3148.59     3118.09    163.11 o 
  -6   7   2      801.54      746.74     79.23 o 
  -5   7   2     5481.03     5563.56    123.56 o 
  -4   7   2       37.99       55.70     14.31 o 
  -3   7   2     5251.19     5521.51    198.46 o 
  -2   7   2     3162.17     3166.77     91.08 o 
  -1   7   2     7685.20     7747.73    225.96 o 
   0   7   2     2159.24     2314.26    153.55 o 
   1   7   2     5264.61     5242.29    234.91 o 
   2   7   2     3972.62     4135.22    151.12 o 
   3   7   2     2314.52     2403.25    119.05 o 
   4   7   2     3440.61     3500.21    102.12 o 
   5   7   2     1578.59     1624.16     76.71 o 
   6   7   2     2001.09     2040.08    187.91 o 
   7   7   2      667.20      711.35    108.96 o 
  -8   8   2       23.92        4.35     30.49 o 
  -7   8   2     2813.48     2749.97    159.93 o 
  -6   8   2        1.82      -51.98     52.18 o 
  -5   8   2     6354.06     6131.54    145.66 o 
  -4   8   2      115.91      116.03     22.54 o 
  -3   8   2     7758.56     7396.35    195.18 o 
  -2   8   2     1513.02     1466.34     65.03 o 
  -1   8   2     5342.68     5045.20    184.03 o 
   0   8   2      973.96     1081.31    105.27 o 
   1   8   2     6904.28     7043.07    219.16 o 
   2   8   2     2555.33     2331.21    117.00 o 
   3   8   2     2981.95     2803.57    128.52 o 
   4   8   2     1997.18     2067.54     98.21 o 
   5   8   2     2504.77     2459.68    192.49 o 
   6   8   2      853.00      827.30     73.73 o 
  -7   9   2     2404.62     2248.32    151.11 o 
  -6   9   2       55.42       13.14     29.67 o 
  -5   9   2     3867.80     3909.42    151.46 o 
  -4   9   2        8.88       11.51     14.74 o 
  -3   9   2     4853.06     4828.67    133.46 o 
  -2   9   2      239.68      255.07     30.06 o 
  -1   9   2     4704.84     4569.48    147.01 o 
   0   9   2      409.21      310.15     47.36 o 
   1   9   2     5130.13     5060.58    191.17 o 
   2   9   2      547.08      516.48     58.89 o 
   3   9   2     2638.30     2670.70    189.88 o 
   4   9   2      578.44      596.12     62.34 o 
   5   9   2     2426.13     2391.23    123.16 o 
   6   9   2      428.66      315.76     79.80 o 
  -6  10   2      140.07      116.45     38.73 o 
  -5  10   2     2453.51     2401.38    122.67 o 
  -4  10   2      263.06      195.45     38.02 o 
  -3  10   2     4195.34     4152.79    171.62 o 
  -2  10   2      167.25      195.43     36.30 o 
  -1  10   2     2848.41     2930.39    122.33 o 
   0  10   2       31.22       32.54     23.30 o 
   1  10   2     3890.57     4026.77    178.35 o 
   2  10   2        2.21       13.71     24.21 o 
   3  10   2     3948.91     4047.26    285.19 o 
   4  10   2       94.17       93.60     27.93 o 
  -5  11   2     1039.39     1039.76    105.34 o 
  -4  11   2      772.10      790.17     79.82 o 
  -3  11   2     2106.97     1994.27     92.93 o 
  -2  11   2      757.92      680.00     53.67 o 
  -1  11   2     3450.36     3341.89    138.78 o 
   0  11   2      190.65      135.27     33.85 o 
   1  11   2     3253.55     3040.44    161.65 o 
   2  11   2      136.47       74.17     29.98 o 
   3  11   2     2261.38     2315.81    207.58 o 
  -2  12   2      920.59      862.57     63.47 o 
  -1  12   2     1854.13     1792.73     89.83 o 
   0  12   2      577.00      589.35     61.13 o 
  -2 -12   3     1957.66     2221.95    151.08 o 
  -1 -12   3      215.35      255.55     97.24 o 
   0 -12   3     2003.54     2257.67    149.81 o 
   1 -12   3      137.50      217.20     50.26 o 
   2 -12   3     1269.27     1336.32    117.07 o 
   3 -12   3      107.83      151.74     61.10 o 
  -4 -11   3     2378.28     2446.33    156.37 o 
  -3 -11   3       35.88       24.42     32.47 o 
  -2 -11   3     2694.85     3214.36    220.98 o 
  -1 -11   3        7.11      -20.41     31.19 o 
   0 -11   3     3095.13     3308.95    143.71 o 
   1 -11   3        8.87       46.47     24.20 o 
   2 -11   3     3970.10     4087.78    197.35 o 
   3 -11   3      165.51      115.23     49.90 o 
   4 -11   3     2405.94     2562.69    160.12 o 
   5 -11   3       83.53       55.40     49.79 o 
  -5 -10   3      365.07      340.54     58.24 o 
  -4 -10   3     2259.76     2352.23    288.30 o 
  -3 -10   3      177.07      128.33     37.73 o 
  -2 -10   3     2812.89     2800.28    153.59 o 
  -1 -10   3       61.08       41.85     22.01 o 
   0 -10   3     3601.37     3836.23    147.15 o 
   1 -10   3        5.00       14.87     28.13 o 
   2 -10   3     6891.73     6945.43    208.49 o 
   3 -10   3      153.24      133.70    124.06 o 
   4 -10   3     2693.13     2921.07    162.42 o 
   5 -10   3      537.20      490.13     57.70 o 
   6 -10   3     4004.66     3895.09    207.80 o 
  -6  -9   3     1456.52     1431.98     97.48 o 
  -5  -9   3     1273.98     1234.04    155.21 o 
  -4  -9   3     2266.86     2495.37    141.65 o 
  -3  -9   3     1783.44     1859.25    183.50 o 
  -2  -9   3     4192.81     4333.74    184.20 o 
  -1  -9   3      830.49      742.54     63.48 o 
   0  -9   3     4003.15     3872.91    139.67 o 
   1  -9   3      529.87      516.33     44.88 o 
   2  -9   3     6287.98     6494.65    190.39 o 
   3  -9   3      103.94       70.07     27.97 o 
   4  -9   3     2313.35     2430.42    140.53 o 
   5  -9   3       37.62       21.17     24.59 o 
   6  -9   3     2537.98     2712.15    158.18 o 
   7  -9   3       26.15       31.57     32.65 o 
  -7  -8   3     1566.91     1381.39     91.42 o 
  -6  -8   3     1042.45     1043.38     63.14 o 
  -5  -8   3     2921.85     2957.86    122.31 o 
  -4  -8   3     1970.43     1878.74    115.08 o 
  -3  -8   3     1203.29     1105.57     64.76 o 
  -2  -8   3     5936.37     6154.94    181.11 o 
  -1  -8   3     2448.32     2243.47     78.77 o 
   0  -8   3     3361.03     3417.83    118.01 o 
   1  -8   3     1223.94     1142.92     82.48 o 
   2  -8   3     6872.43     6856.30    202.59 o 
   3  -8   3      598.31      526.13    113.14 o 
   4  -8   3     3323.81     3614.10    228.50 o 
   5  -8   3      699.98      717.03     62.66 o 
   6  -8   3     4232.56     4259.27    138.64 o 
   7  -8   3      180.22      165.12     37.61 o 
   8  -8   3     2336.56     2664.39    188.48 o 
  -8  -7   3      294.86      292.63     63.46 o 
  -7  -7   3     1961.35     1854.27     79.88 o 
  -6  -7   3      503.42      484.80     64.40 o 
  -5  -7   3     3166.78     3049.00    108.36 o 
  -4  -7   3     1465.86     1436.17     74.58 o 
  -3  -7   3     3576.98     3331.09     87.58 o 
  -2  -7   3     1708.29     1684.72     76.59 o 
  -1  -7   3     6804.11     7047.94    217.35 o 
   0  -7   3     4961.51     5367.21    130.40 o 
   1  -7   3     2694.90     2539.06    122.13 o 
   2  -7   3     4593.98     4582.41    140.87 o 
   3  -7   3     4357.68     4348.52    215.84 o 
   4  -7   3     4503.80     4758.41    182.47 o 
   5  -7   3     2346.87     2374.48    108.44 o 
   6  -7   3     3935.42     4020.92    127.93 o 
   7  -7   3      536.79      570.56     58.79 o 
   8  -7   3     2843.89     2875.54    213.11 o 
  -8  -6   3       12.02       27.89     20.22 o 
  -7  -6   3     3072.94     3165.67    122.46 o 
  -6  -6   3      432.15      349.66     45.41 o 
  -5  -6   3     5245.01     5101.09    110.09 o 
  -4  -6   3      115.94       93.50     14.41 o 
  -3  -6   3     6964.18     6833.69    137.95 o 
  -2  -6   3     1593.61     1696.00     53.76 o 
  -1  -6   3    11942.24    11748.11    177.61 o 
   0  -6   3     4182.75     4267.61     89.95 o 
   1  -6   3     8841.92     8801.70    166.80 o 
   2  -6   3     3262.19     3171.34     83.17 o 
   3  -6   3     7768.86     7867.19    183.94 o 
   4  -6   3     6016.96     6018.64    159.44 o 
   5  -6   3     3106.92     3118.74     90.91 o 
   6  -6   3     4769.02     4701.08    133.37 o 
   7  -6   3     1803.36     1914.83    102.97 o 
   8  -6   3     1963.77     2218.91    163.39 o 
   9  -6   3      903.43      918.08    113.17 o 
  -9  -5   3     2340.36     2394.60    165.84 o 
  -8  -5   3       35.57       38.25     22.69 o 
  -7  -5   3     3162.73     3243.58    109.00 o 
  -6  -5   3        3.51       -3.49      8.79 o 
  -5  -5   3     6035.99     5717.64    133.95 o 
  -4  -5   3       32.04       29.80      9.98 o 
  -3  -5   3     9524.78     9587.61    153.92 o 
  -2  -5   3      163.94      174.32     17.24 o 
  -1  -5   3    15452.50    15373.47    260.97 o 
   0  -5   3     2964.56     3047.78     75.54 o 
   1  -5   3     8795.80     8649.11    152.02 o 
   2  -5   3     3596.11     3747.72     98.34 o 
   3  -5   3     9101.85     9082.41    156.23 o 
   4  -5   3     2394.34     2267.53     68.72 o 
   5  -5   3     3714.00     3689.74     84.84 o 
   6  -5   3     2435.84     2362.31     77.33 o 
   7  -5   3     2425.73     2440.89     98.95 o 
   8  -5   3     1724.73     1831.48    109.63 o 
   9  -5   3     1372.74     1356.28    112.10 o 
  -9  -4   3     2216.11     2263.61    279.45 o 
  -8  -4   3      302.55      274.75     44.00 o 
  -7  -4   3     3726.98     3626.07    123.04 o 
  -6  -4   3      147.42      146.96     17.92 o 
  -5  -4   3    10036.43     9589.42    148.51 o 
  -4  -4   3        3.72        8.84      7.07 o 
  -3  -4   3     7462.71     7080.24     90.27 o 
  -2  -4   3      202.87      197.61     12.14 o 
  -1  -4   3    16339.84    15694.57    201.11 o 
   0  -4   3       11.26       13.63      4.98 o 
   1  -4   3    13236.72    13401.28    180.02 o 
   2  -4   3      601.88      574.59     34.29 o 
   3  -4   3     9351.16     9409.78    131.17 o 
   4  -4   3     1034.96      960.29     37.69 o 
   5  -4   3     8742.93     8491.20    135.07 o 
   6  -4   3     1183.47     1106.01     45.33 o 
   7  -4   3     3526.95     3510.98    109.13 o 
   8  -4   3      542.95      558.63     59.72 o 
   9  -4   3     3213.25     3298.33    157.66 o 
 -10  -3   3      755.08      850.13     76.21 o 
  -9  -3   3     1891.96     1904.78    110.84 o 
  -8  -3   3      690.61      690.99     74.44 o 
  -7  -3   3     3503.15     3223.69    102.86 o 
  -6  -3   3      688.58      761.88     48.54 o 
  -5  -3   3     8120.70     7883.18    122.72 o 
  -4  -3   3      209.33      199.04     16.30 o 
  -3  -3   3     3529.28     3053.69     58.04 o 
  -2  -3   3     1059.37     1030.32     24.17 o 
  -1  -3   3    17624.85    17693.45    198.92 o 
   0  -3   3      757.28      869.40     52.63 o 
   1  -3   3    11960.30    11421.81    151.70 o 
   2  -3   3      170.92      181.66     12.24 o 
   3  -3   3    13678.55    13511.13    187.16 o 
   4  -3   3      237.58      251.26     18.07 o 
   5  -3   3    10215.07     9928.15    137.02 o 
   6  -3   3       82.61       65.62     12.86 o 
   7  -3   3     3595.12     3678.21     98.37 o 
   8  -3   3      748.80      700.43     59.57 o 
   9  -3   3     3855.78     3741.42    147.70 o 
 -10  -2   3      834.41      803.40    102.00 o 
  -9  -2   3     1827.86     1870.08    107.61 o 
  -8  -2   3     2222.58     2399.91    113.46 o 
  -7  -2   3     3181.10     2901.43     75.63 o 
  -6  -2   3     1929.90     1928.60     63.61 o 
  -5  -2   3     6111.89     5894.51     90.57 o 
  -4  -2   3     2805.10     2817.93     58.51 o 
  -3  -2   3     8047.19     7698.67     99.66 o 
  -2  -2   3     4486.60     4711.77     75.58 o 
  -1  -2   3    14864.03    15029.42    217.66 o 
   0  -2   3    10594.72    11261.17    130.38 o 
   1  -2   3    14882.80    14234.44    174.74 o 
   2  -2   3     2497.93     2809.95     57.75 o 
   3  -2   3    17621.91    17715.02    201.32 o 
   4  -2   3       22.53       28.22      7.47 o 
   5  -2   3     9245.74     8981.83    135.81 o 
   6  -2   3        0.19       12.22      8.88 o 
   7  -2   3     4233.64     4035.87    102.48 o 
   8  -2   3        6.84        7.35     20.57 o 
   9  -2   3     3093.45     3229.62    137.31 o 
 -10  -1   3     1760.28     1891.58    316.03 o 
  -9  -1   3     1313.86     1282.53     89.94 o 
  -8  -1   3     4375.79     4722.30    161.48 o 
  -7  -1   3     2056.45     2088.15     68.79 o 
  -6  -1   3     1851.94     1863.34     61.22 o 
  -5  -1   3     4668.63     4536.43     62.64 o 
  -4  -1   3     6640.08     6611.79     82.92 o 
  -3  -1   3    11041.58    11048.64    105.42 o 
  -2  -1   3     8400.02     8892.57    127.19 o 
  -1  -1   3     9130.86     8903.67     97.88 o 
   0  -1   3      121.12      155.20     10.54 o 
   1  -1   3    39761.93    40127.95    362.33 o 
   2  -1   3     6387.74     6712.64     97.54 o 
   3  -1   3    10670.58    10636.95    128.24 o 
   4  -1   3      412.66      416.29     21.57 o 
   5  -1   3    11771.22    11584.54    141.20 o 
   6  -1   3      462.79      465.05     36.36 o 
   7  -1   3     5154.51     5098.04    118.73 o 
   8  -1   3      125.61       56.18     20.14 o 
   9  -1   3     3578.89     3585.98    145.50 o 
 -10   0   3     2280.74     2438.31    242.56 o 
  -9   0   3      646.86      613.82    101.88 o 
  -8   0   3     5911.13     6199.72    200.54 o 
  -7   0   3     3038.73     2917.92     92.66 o 
  -6   0   3     5312.53     5238.46     86.20 o 
  -5   0   3     3606.00     3527.08     55.13 o 
  -4   0   3    10942.03    11338.10    111.17 o 
  -3   0   3     8562.44     8558.87     81.56 o 
  -2   0   3     8737.07     8807.49     90.60 o 
  -1   0   3    14985.33    15333.77    194.73 o 
   0   0   3     7516.09     7559.97    121.61 o 
   1   0   3     3221.47     2985.25     52.79 o 
   2   0   3    10759.46    11212.77    136.29 o 
   3   0   3     7808.23     7608.70    101.63 o 
   4   0   3     1588.56     1585.29     44.45 o 
   5   0   3     8065.35     7950.34    138.53 o 
   6   0   3     1620.85     1589.44     52.01 o 
   7   0   3     5133.39     5093.15    125.02 o 
   8   0   3      339.58      426.81     47.12 o 
   9   0   3     2866.67     3019.92    133.80 o 
 -10   1   3     2577.85     2754.92    150.70 o 
  -9   1   3       69.13       83.43     28.35 o 
  -8   1   3     5788.55     6131.21    145.38 o 
  -7   1   3     3275.38     3167.09     79.13 o 
  -6   1   3     5090.47     5173.58     80.12 o 
  -5   1   3      333.10      351.15     16.26 o 
  -4   1   3    10472.73    10492.24    107.09 o 
  -3   1   3     9587.21     9902.40     94.85 o 
  -2   1   3    13451.66    13729.83    123.80 o 
  -1   1   3     3287.79     3194.24     46.35 o 
   0   1   3     9869.59     9950.34    127.99 o 
   1   1   3     6957.98     7241.58    172.90 o 
   2   1   3    12974.27    12968.88    202.86 o 
   3   1   3     5681.99     5450.14    119.02 o 
   4   1   3     8407.07     8678.14    173.87 o 
   5   1   3     5654.04     5718.40     99.11 o 
   6   1   3     3431.40     3492.09     81.82 o 
   7   1   3     4663.89     4625.48    113.04 o 
   8   1   3      439.40      456.14     57.21 o 
   9   1   3     2360.21     2494.06    122.95 o 
 -10   2   3     2936.62     3232.35    164.15 o 
  -9   2   3        6.01        7.17     29.94 o 
  -8   2   3     4509.16     4568.06     92.32 o 
  -7   2   3        0.61        3.47      3.62 o 
  -6   2   3     7164.65     7225.58    111.75 o 
  -5   2   3       34.16       47.19      7.40 o 
  -4   2   3     8946.30     8757.13     96.65 o 
  -3   2   3     2288.96     2406.34     44.03 o 
  -2   2   3    13068.58    13373.91    125.94 o 
  -1   2   3      504.48      458.80     21.83 o 
   0   2   3    16704.06    17082.02    423.63 o 
   1   2   3     2104.35     1974.31     67.64 o 
   2   2   3    14509.46    14843.06    287.40 o 
   3   2   3     3958.70     3863.46     87.39 o 
   4   2   3     6660.75     6696.98    126.68 o 
   5   2   3     3532.88     3482.73     72.74 o 
   6   2   3     3909.32     4068.95     92.09 o 
   7   2   3     2831.09     2791.12     81.80 o 
   8   2   3     1126.04     1181.94    199.77 o 
   9   2   3     1273.96     1384.56    145.43 o 
 -10   3   3     3459.44     3727.91    221.86 o 
  -9   3   3      363.85      311.68     63.54 o 
  -8   3   3     4108.42     4117.88    137.01 o 
  -7   3   3      517.32      513.27     35.87 o 
  -6   3   3    10497.10    10436.19    182.03 o 
  -5   3   3      302.65      305.86     19.34 o 
  -4   3   3    13115.43    13110.30    141.29 o 
  -3   3   3        0.86        5.98      6.52 o 
  -2   3   3    16513.53    16778.69    183.99 o 
  -1   3   3       87.31      140.43     16.34 o 
   0   3   3    13089.90    13477.68    241.23 o 
   1   3   3     1229.43     1356.75     50.64 o 
   2   3   3    13556.01    13413.46    271.01 o 
   3   3   3      956.05      919.22     36.40 o 
   4   3   3     7129.22     6991.87    140.83 o 
   5   3   3      890.15      832.66     37.65 o 
   6   3   3     5293.91     5427.27    125.32 o 
   7   3   3     1110.16     1054.97    116.60 o 
   8   3   3     3020.30     2867.93    202.09 o 
   9   3   3      934.00     1095.61    133.01 o 
 -10   4   3     2171.67     2329.80    177.65 o 
  -9   4   3      784.47      762.28    135.90 o 
  -8   4   3     3798.71     3906.64    161.13 o 
  -7   4   3     2261.41     2066.76     81.42 o 
  -6   4   3     8880.57     9014.26    234.88 o 
  -5   4   3      690.82      662.69     36.07 o 
  -4   4   3    12008.80    12443.73    182.42 o 
  -3   4   3      242.11      236.81     16.19 o 
  -2   4   3    12409.75    12509.08    219.85 o 
  -1   4   3      886.72      982.82     45.85 o 
   0   4   3     8038.02     7685.14    128.21 o 
   1   4   3      875.27      963.27     45.41 o 
   2   4   3    14510.92    14627.96    190.02 o 
   3   4   3       26.19       22.19     10.29 o 
   4   4   3     3737.44     3843.99     88.24 o 
   5   4   3       19.98       12.01     10.27 o 
   6   4   3     5427.41     5481.10    117.53 o 
   7   4   3      398.61      447.35     55.85 o 
   8   4   3     3063.37     3186.66    150.54 o 
  -9   5   3     1505.61     1483.09    138.58 o 
  -8   5   3     2056.85     1848.16    145.85 o 
  -7   5   3     1319.58     1424.37     97.78 o 
  -6   5   3     6373.60     6426.71    172.65 o 
  -5   5   3     2456.42     2338.47     94.74 o 
  -4   5   3     8010.69     8202.91    146.05 o 
  -3   5   3      851.19      825.08     31.84 o 
  -2   5   3     9068.31     9481.98    190.87 o 
  -1   5   3     1914.69     1928.80     70.67 o 
   0   5   3     9904.99    10402.82    204.99 o 
   1   5   3      908.43      997.37     49.89 o 
   2   5   3    10518.75    10566.28    236.64 o 
   3   5   3      520.10      519.22     31.49 o 
   4   5   3     6020.81     5899.11    118.80 o 
   5   5   3      307.77      293.01     23.38 o 
   6   5   3     5700.82     5780.75    147.27 o 
   7   5   3       76.67       72.92     29.94 o 
   8   5   3     2818.39     3163.29    280.71 o 
  -9   6   3     2001.80     2090.15    218.47 o 
  -8   6   3      792.23      834.95    126.01 o 
  -7   6   3     2464.19     2390.44    134.36 o 
  -6   6   3     2532.58     2460.71    106.67 o 
  -5   6   3     3343.75     3382.39    122.02 o 
  -4   6   3     2614.58     2548.23     75.42 o 
  -3   6   3      703.77      701.22     38.68 o 
  -2   6   3     5314.34     5165.21    137.68 o 
  -1   6   3     2758.64     2718.64     91.62 o 
   0   6   3     8040.10     8161.77    224.64 o 
   1   6   3      721.25      653.71     56.82 o 
   2   6   3     4058.02     3909.00    204.07 o 
   3   6   3      258.38      279.76     25.61 o 
   4   6   3     8474.67     8488.50    163.68 o 
   5   6   3      258.31      292.99     32.66 o 
   6   6   3     2996.87     3079.47    107.46 o 
   7   6   3        4.59       22.49     19.93 o 
  -9   7   3     2417.51     2451.85    242.86 o 
  -8   7   3      432.10      444.14     73.71 o 
  -7   7   3     3229.44     3027.99    160.34 o 
  -6   7   3     1395.07     1230.38     85.67 o 
  -5   7   3     4728.44     4695.06    153.46 o 
  -4   7   3     1120.09     1130.74     54.29 o 
  -3   7   3     5311.49     5317.25    124.72 o 
  -2   7   3     2962.74     2901.18    121.26 o 
  -1   7   3     3902.47     3791.76    117.81 o 
   0   7   3     3235.84     3292.29    191.62 o 
   1   7   3      645.04      571.96     76.63 o 
   2   7   3     1559.35     1674.23    226.74 o 
   3   7   3     1577.80     1614.94     70.54 o 
   4   7   3     2770.32     3116.42    121.03 o 
   5   7   3      509.41      606.50     57.44 o 
   6   7   3     1987.77     2061.12    118.84 o 
   7   7   3       63.72       14.82    121.64 o 
  -8   8   3       74.89       53.13     95.59 o 
  -7   8   3     2798.52     2538.42    153.73 o 
  -6   8   3      330.20      356.12     45.63 o 
  -5   8   3     3638.98     3751.72    142.37 o 
  -4   8   3     1614.61     1578.71     69.73 o 
  -3   8   3     4213.31     4304.44    174.49 o 
  -2   8   3      936.45      950.37     62.34 o 
  -1   8   3     3597.15     3295.81    115.65 o 
   0   8   3     3620.41     3754.72    158.88 o 
   1   8   3     2407.22     2343.91    122.40 o 
   2   8   3      576.51      551.40     59.54 o 
   3   8   3     1945.38     1931.48    110.16 o 
   4   8   3     2371.98     2337.74    121.22 o 
   5   8   3     1001.42     1119.65     70.34 o 
   6   8   3     1191.48     1344.66    156.56 o 
  -7   9   3     2431.51     2257.79    150.65 o 
  -6   9   3      105.34      121.64     33.50 o 
  -5   9   3     3213.65     3160.78    136.02 o 
  -4   9   3      146.15      150.00     24.75 o 
  -3   9   3     4437.61     4502.11    129.47 o 
  -2   9   3      548.66      539.88     42.13 o 
  -1   9   3     2957.27     2927.06    114.45 o 
   0   9   3     1361.00     1340.00     98.78 o 
   1   9   3     2709.03     2706.49    140.13 o 
   2   9   3      773.85      713.68    105.81 o 
   3   9   3     2451.50     2297.60    127.15 o 
   4   9   3      993.26      917.10     98.29 o 
   5   9   3     1595.71     1887.02    136.50 o 
  -6  10   3       93.43      132.61     45.86 o 
  -5  10   3     2410.77     2324.94    181.27 o 
  -4  10   3       28.72        9.49     20.24 o 
  -3  10   3     3530.15     3487.10    118.01 o 
  -2  10   3      139.48      142.48     24.44 o 
  -1  10   3     2809.50     2754.69    101.03 o 
   0  10   3      178.37      236.04     46.97 o 
   1  10   3     3559.82     3429.78    167.57 o 
   2  10   3      870.90      876.78    159.82 o 
   3  10   3     1829.62     1911.50    123.41 o 
   4  10   3      856.71      731.91     87.20 o 
  -5  11   3     2471.67     2562.92    168.36 o 
  -4  11   3      229.39      245.64     43.03 o 
  -3  11   3     2996.87     3158.83    139.95 o 
  -2  11   3        1.37       16.11     19.80 o 
  -1  11   3     2027.18     2064.18    102.62 o 
   0  11   3        1.10        3.88     21.56 o 
   1  11   3     2905.08     2968.89    163.68 o 
   2  11   3      163.79      131.56     39.68 o 
  -2 -12   4     1685.59     1841.69    139.53 o 
  -1 -12   4      553.99      495.77     87.45 o 
   0 -12   4     1212.00     1218.15    112.57 o 
   1 -12   4      702.71      837.76    106.21 o 
   2 -12   4     2344.32     2164.91    151.27 o 
   3 -12   4      522.32      669.19     86.03 o 
  -4 -11   4     2991.63     3096.55    177.26 o 
  -3 -11   4       53.40       50.95     51.16 o 
  -2 -11   4     2623.03     2544.18    156.02 o 
  -1 -11   4      239.69      231.90     54.60 o 
   0 -11   4     2456.19     2574.85    156.03 o 
   1 -11   4      254.19      301.88     82.29 o 
   2 -11   4     2131.60     2328.43    149.33 o 
   3 -11   4      259.40      234.62     56.03 o 
   4 -11   4     2181.33     2208.14    151.93 o 
   5 -11   4     1311.92     1394.83    130.49 o 
  -5 -10   4      355.08      359.92     47.19 o 
  -4 -10   4     3363.49     3362.73    180.13 o 
  -3 -10   4        0.71        2.44     28.11 o 
  -2 -10   4     3891.39     4153.40    193.00 o 
  -1 -10   4       74.05       78.91     45.04 o 
   0 -10   4     3190.71     3139.20    163.34 o 
   1 -10   4      109.79      139.76     41.45 o 
   2 -10   4     3494.61     3547.40    237.08 o 
   3 -10   4       14.62       13.04     25.06 o 
   4 -10   4     3250.88     3380.12    180.79 o 
   5 -10   4      476.94      584.72     67.09 o 
   6 -10   4     1219.83     1284.11     96.99 o 
  -6  -9   4     2295.66     2193.95    102.65 o 
  -5  -9   4      515.31      515.06     90.26 o 
  -4  -9   4     3177.90     3365.91    167.63 o 
  -3  -9   4      184.55      196.70     40.41 o 
  -2  -9   4     7557.10     7550.29    255.70 o 
  -1  -9   4      222.38       39.41     59.01 o 
   0  -9   4     4178.83     4049.12     99.18 o 
   1  -9   4       51.25       88.69     34.53 o 
   2  -9   4     5434.11     5512.28    215.76 o 
   3  -9   4        1.13        3.18     32.21 o 
   4  -9   4     4176.30     4462.81    200.42 o 
   5  -9   4        9.21        0.36     23.54 o 
   6  -9   4     2585.37     2532.62    113.06 o 
   7  -9   4       75.91       44.35     25.23 o 
  -7  -8   4     1031.81     1263.85    110.38 o 
  -6  -8   4     1643.52     1639.20     74.24 o 
  -5  -8   4     1489.27     1489.42     85.54 o 
  -4  -8   4     2747.96     2797.97    122.76 o 
  -3  -8   4      449.70       55.69    102.19 o 
  -2  -8   4     3486.44     3440.02    118.55 o 
  -1  -8   4      297.61      256.12     27.35 o 
   0  -8   4     4361.25     4446.47     99.24 o 
   1  -8   4      104.77       71.46     28.19 o 
   2  -8   4     7304.45     7539.26    246.90 o 
   3  -8   4       29.63       77.80     28.89 o 
   4  -8   4     3212.17     3540.55    169.27 o 
   5  -8   4       10.81       -1.80     18.70 o 
   6  -8   4     4209.10     4168.27    141.10 o 
   7  -8   4        3.54       25.71     20.32 o 
  -8  -7   4      432.78      403.19     53.27 o 
  -7  -7   4     1892.39     1905.38     79.87 o 
  -6  -7   4     1791.99     1886.19     76.70 o 
  -5  -7   4     2807.04     2767.16     96.56 o 
  -4  -7   4     2573.09     2460.92     82.49 o 
  -3  -7   4     2690.80     2620.68    102.88 o 
  -2  -7   4     3630.58     3545.13     87.18 o 
  -1  -7   4     1925.02     1847.00     61.49 o 
   0  -7   4     3904.49     3823.14     83.97 o 
   1  -7   4     2009.35     1976.34    110.93 o 
   2  -7   4     4945.36     5089.23    201.89 o 
   3  -7   4       47.19        2.30     21.54 o 
   4  -7   4     2876.19     2976.02    117.29 o 
   5  -7   4      657.37      616.11     50.17 o 
   6  -7   4     4160.11     4275.32    137.11 o 
   7  -7   4       12.04        9.32     23.37 o 
   8  -7   4     2928.04     2793.81    192.57 o 
  -8  -6   4      305.85      443.28     54.94 o 
  -7  -6   4     2395.83     2514.29     88.34 o 
  -6  -6   4     1411.63     1397.60     68.91 o 
  -5  -6   4     4992.47     4790.58    107.67 o 
  -4  -6   4     1564.11     1563.24     50.17 o 
  -3  -6   4     4163.08     3893.54     81.88 o 
  -2  -6   4     3369.02     3399.47     82.92 o 
  -1  -6   4     5088.61     5015.98     84.64 o 
   0  -6   4     3775.67     3705.74    136.20 o 
   1  -6   4     4912.01     4816.26    138.11 o 
   2  -6   4     7074.20     6629.67    215.05 o 
   3  -6   4     1348.78     1352.04     73.18 o 
   4  -6   4     2584.50     2582.99    104.70 o 
   5  -6   4     1124.61     1036.05     61.00 o 
   6  -6   4     3923.88     4090.95    129.12 o 
   7  -6   4      404.06      399.12     47.82 o 
   8  -6   4     2638.65     2470.68    175.24 o 
  -9  -5   4     2340.61     2434.88    127.04 o 
  -8  -5   4      106.20       84.37     27.87 o 
  -7  -5   4     3098.76     3140.11    105.59 o 
  -6  -5   4       32.39       42.42     11.30 o 
  -5  -5   4     5615.03     5416.46    106.19 o 
  -4  -5   4     1133.56     1055.45     42.22 o 
  -3  -5   4     8137.54     7997.97    143.33 o 
  -2  -5   4     3089.42     3041.76     58.48 o 
  -1  -5   4    10191.12    10125.47    126.49 o 
   0  -5   4     5206.70     5471.78    134.06 o 
   1  -5   4     6268.11     6203.70    134.06 o 
   2  -5   4     4967.10     5018.22     98.45 o 
   3  -5   4     3893.24     3831.44    116.11 o 
   4  -5   4     4489.94     4400.85    111.15 o 
   5  -5   4     4513.48     4470.50    125.83 o 
   6  -5   4     2993.01     2958.69     99.78 o 
   7  -5   4      993.53     1029.49     94.18 o 
   8  -5   4     2074.28     2060.75    116.34 o 
   9  -5   4      801.33      889.63    108.83 o 
  -9  -4   4     2823.05     2829.82    134.35 o 
  -8  -4   4       69.62      105.34     29.54 o 
  -7  -4   4     4127.02     4144.88    118.03 o 
  -6  -4   4       18.93       23.11     11.66 o 
  -5  -4   4     9434.52     9474.50    151.03 o 
  -4  -4   4       31.62       29.69     10.34 o 
  -3  -4   4     7202.48     6701.08     93.13 o 
  -2  -4   4     1673.08     1644.46     37.15 o 
  -1  -4   4    13144.62    13088.74    168.00 o 
   0  -4   4     5631.15     5892.55    103.99 o 
   1  -4   4     6229.10     6063.91    116.18 o 
   2  -4   4     5015.05     4988.94    101.41 o 
   3  -4   4     8096.66     7892.78    119.73 o 
   4  -4   4     5585.17     5346.72     98.42 o 
   5  -4   4     5119.22     4863.00     99.16 o 
   6  -4   4     3335.06     3383.85    124.52 o 
   7  -4   4     2232.16     2073.73     84.83 o 
   8  -4   4     2747.06     2763.65    134.57 o 
   9  -4   4     2823.31     2738.00    143.88 o 
 -10  -3   4      128.84      107.78     45.47 o 
  -9  -3   4     3020.53     3253.38    140.35 o 
  -8  -3   4      298.31      223.35     46.99 o 
  -7  -3   4     4926.61     4967.21    117.42 o 
  -6  -3   4      184.08      173.70     14.63 o 
  -5  -3   4     8071.64     7919.01    168.20 o 
  -4  -3   4       33.22       50.02      9.92 o 
  -3  -3   4    13992.87    13868.53    179.49 o 
  -2  -3   4      156.99      195.95     13.23 o 
  -1  -3   4    15512.45    15861.31    249.31 o 
   0  -3   4     2821.16     2840.71     50.90 o 
   1  -3   4     8707.13     8174.60    138.63 o 
   2  -3   4       25.81       42.64      9.62 o 
   3  -3   4     9282.75     9074.18    111.70 o 
   4  -3   4     3318.81     3301.55     79.05 o 
   5  -3   4     6189.62     6120.63    115.99 o 
   6  -3   4     1379.12     1372.68     59.54 o 
   7  -3   4     2767.30     2661.16     86.54 o 
   8  -3   4     1736.75     1664.77     92.59 o 
   9  -3   4     1717.79     1688.46    100.53 o 
 -10  -2   4      310.38      355.86     67.60 o 
  -9  -2   4     2291.39     2279.46    111.89 o 
  -8  -2   4      942.71     1115.48     73.17 o 
  -7  -2   4     3716.90     3846.31     85.45 o 
  -6  -2   4      280.99      259.98     15.32 o 
  -5  -2   4     7900.63     7824.70    125.38 o 
  -4  -2   4      733.15      736.82     28.08 o 
  -3  -2   4    10870.68    10867.65    136.31 o 
  -2  -2   4     1261.15     1295.18     31.90 o 
  -1  -2   4    14804.86    14821.44    196.58 o 
   0  -2   4        8.49        9.98      4.12 o 
   1  -2   4    30480.04    30825.31    281.85 o 
   2  -2   4       31.30       57.97      8.81 o 
   3  -2   4    10429.24    10375.65    134.73 o 
   4  -2   4      484.68      490.98     27.37 o 
   5  -2   4     8653.86     8600.01    120.89 o 
   6  -2   4      512.84      539.05     40.98 o 
   7  -2   4     4122.69     4050.30    104.61 o 
   8  -2   4      320.24      349.87     43.86 o 
   9  -2   4     2568.30     2356.29    118.59 o 
 -10  -1   4     1390.25     1358.41    130.41 o 
  -9  -1   4     1336.70     1275.55     79.63 o 
  -8  -1   4     1762.74     1781.13     89.51 o 
  -7  -1   4     1473.69     1513.14     53.62 o 
  -6  -1   4     3303.78     3306.58     72.07 o 
  -5  -1   4     4610.55     4492.07     66.09 o 
  -4  -1   4      816.38      758.34     28.35 o 
  -3  -1   4     6681.24     6279.47     92.55 o 
  -2  -1   4     5481.41     5772.70     79.83 o 
  -1  -1   4    16148.43    16359.36    169.95 o 
   0  -1   4       51.09       55.56      8.77 o 
   1  -1   4    21166.88    21200.49    210.49 o 
   2  -1   4      379.51      415.32     25.25 o 
   3  -1   4    11970.42    11898.72    145.90 o 
   4  -1   4       69.86       77.75     12.00 o 
   5  -1   4    10759.54    10469.94    167.55 o 
   6  -1   4       21.90       37.08      9.83 o 
   7  -1   4     4353.93     4277.65    166.23 o 
   8  -1   4        7.14       -3.78     21.29 o 
   9  -1   4     3217.01     3083.67    136.57 o 
 -10   0   4     1703.72     1747.27    145.39 o 
  -9   0   4      633.01      667.42     84.31 o 
  -8   0   4     2992.87     3155.26    103.56 o 
  -7   0   4     3807.07     3823.22     67.85 o 
  -6   0   4     6447.67     6362.35     83.60 o 
  -5   0   4     4432.35     4300.13     68.91 o 
  -4   0   4     3529.32     3496.24     50.06 o 
  -3   0   4     6477.60     6133.21     70.11 o 
  -2   0   4    12723.05    13366.23    141.90 o 
  -1   0   4    12919.99    12696.86    157.50 o 
   0   0   4     4556.40     4834.07     79.65 o 
   1   0   4    16366.68    16490.14    177.05 o 
   2   0   4     2394.58     2445.23     60.67 o 
   3   0   4    11946.91    11703.25    143.55 o 
   4   0   4      577.64      533.72     26.55 o 
   5   0   4     6135.21     5909.81    137.75 o 
   6   0   4      133.89      132.16     37.37 o 
   7   0   4     5370.77     4951.80    178.21 o 
   8   0   4      252.94      304.50     52.61 o 
   9   0   4     3858.65     3751.16    201.01 o 
 -10   1   4     2275.28     2420.22    158.48 o 
  -9   1   4      517.70      549.94     62.69 o 
  -8   1   4     3899.80     4005.04     96.24 o 
  -7   1   4     2401.99     2346.42     52.47 o 
  -6   1   4     4524.10     4517.93     71.62 o 
  -5   1   4     1699.37     1663.89     43.01 o 
  -4   1   4     4793.69     4621.25     61.26 o 
  -3   1   4     9314.85     9629.16     97.13 o 
  -2   1   4     8796.35     9029.35     97.97 o 
  -1   1   4     6738.16     6653.36     97.99 o 
   0   1   4     5721.99     5853.00    101.99 o 
   1   1   4     7212.70     7162.96    123.13 o 
   2   1   4     5294.13     5208.01     96.66 o 
   3   1   4    10769.84    10771.02    178.36 o 
   4   1   4     2024.23     1985.66    107.32 o 
   5   1   4     6846.34     6736.73    149.85 o 
   6   1   4     1064.95     1131.71     49.30 o 
   7   1   4     4053.65     4109.72    116.20 o 
   8   1   4      188.14      211.28     42.13 o 
   9   1   4     3102.29     2988.86    267.14 o 
 -10   2   4     2634.48     2629.67    183.42 o 
  -9   2   4      152.31      139.66     44.98 o 
  -8   2   4     3477.01     3606.30    120.40 o 
  -7   2   4     1500.31     1391.46     48.09 o 
  -6   2   4     3315.62     3300.31     76.77 o 
  -5   2   4     1013.32      993.29     35.73 o 
  -4   2   4     7889.02     8055.13    108.54 o 
  -3   2   4     2710.14     2637.08     46.81 o 
  -2   2   4     7964.33     8016.60     97.64 o 
  -1   2   4     4331.34     4242.34     71.99 o 
   0   2   4     9731.23    10064.31    185.82 o 
   1   2   4     6718.16     6629.48    174.35 o 
   2   2   4    10136.13    10528.47    206.78 o 
   3   2   4     7141.20     7118.36    162.23 o 
   4   2   4     3913.72     4093.86     98.56 o 
   5   2   4     4791.91     4874.41    158.85 o 
   6   2   4     1405.09     1383.42     55.25 o 
   7   2   4     3922.31     4025.60    131.78 o 
   8   2   4      848.07      995.38    223.68 o 
   9   2   4     1711.03     2031.02    179.18 o 
 -10   3   4     2324.73     2499.34    180.64 o 
  -9   3   4        6.87      -31.37     31.37 o 
  -8   3   4     3769.07     3649.40    148.22 o 
  -7   3   4      425.64      429.18     38.66 o 
  -6   3   4     3566.66     3515.44     76.88 o 
  -5   3   4       51.14       67.63     11.35 o 
  -4   3   4     9182.37     9187.98    123.20 o 
  -3   3   4     2686.40     2746.95     63.58 o 
  -2   3   4    10501.53    10575.79    139.26 o 
  -1   3   4     1436.72     1312.40     59.35 o 
   0   3   4     6402.78     6096.99    161.41 o 
   1   3   4     4743.63     5098.76    185.23 o 
   2   3   4    10516.19    10670.09    200.02 o 
   3   3   4     4265.08     4098.99    153.86 o 
   4   3   4     5235.15     5457.71    160.10 o 
   5   3   4     4859.29     4726.07    178.10 o 
   6   3   4     2359.39     2408.34    103.93 o 
   7   3   4     2443.71     2829.25    344.46 o 
   8   3   4     1173.12     1041.22    126.41 o 
 -10   4   4     2175.02     2134.91    285.10 o 
  -9   4   4      256.12      309.74     66.88 o 
  -8   4   4     4273.69     4289.52    173.85 o 
  -7   4   4        7.68        6.33     19.09 o 
  -6   4   4     5602.31     5382.85    111.37 o 
  -5   4   4       66.95       67.81     13.67 o 
  -4   4   4    10992.40    10802.07    140.12 o 
  -3   4   4       47.02       52.74      9.24 o 
  -2   4   4     8876.96     8847.81    153.85 o 
  -1   4   4      631.12      649.00     38.43 o 
   0   4   4    11858.05    12173.09    181.24 o 
   1   4   4      246.40      212.30     32.64 o 
   2   4   4     8476.72     8710.79    199.64 o 
   3   4   4     1241.68     1095.78     66.22 o 
   4   4   4     4430.00     4459.07     86.25 o 
   5   4   4      768.37      737.27     49.61 o 
   6   4   4     2878.81     3072.91    105.33 o 
   7   4   4     1489.19     1523.34    104.15 o 
   8   4   4     1410.23     1403.77    118.76 o 
  -9   5   4      576.34      530.08    112.67 o 
  -8   5   4     2894.44     2953.97    149.49 o 
  -7   5   4      168.09      212.59     45.17 o 
  -6   5   4     7439.66     7408.45    160.02 o 
  -5   5   4      562.28      576.32     48.87 o 
  -4   5   4     6896.21     7051.37    173.69 o 
  -3   5   4      339.45      317.33     37.70 o 
  -2   5   4     9629.00     9741.76    198.39 o 
  -1   5   4      208.34      170.73     22.04 o 
   0   5   4    10002.25    10362.50    169.89 o 
   1   5   4        2.59        3.21      6.14 o 
   2   5   4     7359.82     7057.44    200.99 o 
   3   5   4      376.30      358.63     24.47 o 
   4   5   4     9210.42     9144.02    176.43 o 
   5   5   4       89.00       85.45     22.11 o 
   6   5   4     3806.20     4163.72    182.83 o 
   7   5   4      644.74      492.49     62.31 o 
   8   5   4     2357.39     2562.06    210.94 o 
  -9   6   4      681.26      785.63    139.72 o 
  -8   6   4     2126.33     2293.83    147.39 o 
  -7   6   4     1502.96     1518.54    107.70 o 
  -6   6   4     5778.06     5745.63    171.89 o 
  -5   6   4      495.11      453.41     45.20 o 
  -4   6   4     4123.27     3958.68     76.21 o 
  -3   6   4      852.65      924.70     58.28 o 
  -2   6   4     6228.03     6414.99    159.87 o 
  -1   6   4      704.68      676.56     45.35 o 
   0   6   4     9484.29     9393.64    189.40 o 
   1   6   4      995.82      960.77     58.27 o 
   2   6   4     8449.24     8144.02    166.75 o 
   3   6   4       30.12       22.65      8.98 o 
   4   6   4     5396.11     5658.63    154.76 o 
   5   6   4       59.08       68.14     21.51 o 
   6   6   4     3824.71     3698.37    163.72 o 
   7   6   4      235.55      194.18     55.94 o 
  -8   7   4     1184.27     1088.58     99.65 o 
  -7   7   4     1970.67     1898.77    127.36 o 
  -6   7   4     2848.39     2733.34    120.73 o 
  -5   7   4     1410.05     1378.24     81.44 o 
  -4   7   4     6198.88     6319.18    138.92 o 
  -3   7   4     2974.64     2984.93    113.05 o 
  -2   7   4     4537.54     4642.16    139.24 o 
  -1   7   4     1494.08     1657.50     76.10 o 
   0   7   4     6382.98     6277.40    153.65 o 
   1   7   4     1827.21     1648.57     68.20 o 
   2   7   4     6912.98     6975.25    221.87 o 
   3   7   4      190.03      196.71     38.23 o 
   4   7   4     4024.88     4385.55    140.07 o 
   5   7   4      269.09      284.04     35.42 o 
   6   7   4     3490.83     3261.03    157.36 o 
  -8   8   4      444.05      476.33     70.09 o 
  -7   8   4     2254.85     2288.44    145.87 o 
  -6   8   4     1308.30     1237.54     84.01 o 
  -5   8   4     2734.10     2766.03    192.13 o 
  -4   8   4     2486.85     2538.28    101.15 o 
  -3   8   4     2084.55     1923.66     76.40 o 
  -2   8   4     1839.61     1926.93     91.48 o 
  -1   8   4     1491.87     1483.78     76.71 o 
   0   8   4     5304.72     5221.92    145.32 o 
   1   8   4     1557.83     1623.94     73.28 o 
   2   8   4     2493.37     2491.50    131.00 o 
   3   8   4      657.17      699.30     70.70 o 
   4   8   4     2315.48     2432.08    130.07 o 
   5   8   4      461.68      445.95     52.93 o 
   6   8   4     2290.01     2439.98    181.80 o 
  -7   9   4     3100.06     2969.04    372.29 o 
  -6   9   4      409.00      405.00     51.53 o 
  -5   9   4     2694.44     2807.34    129.62 o 
  -4   9   4     1193.07     1093.29    101.93 o 
  -3   9   4     3135.22     3254.33    107.97 o 
  -2   9   4     1084.99     1225.61     82.61 o 
  -1   9   4     2672.24     2671.03    109.76 o 
   0   9   4     1173.60     1234.44     71.13 o 
   1   9   4     1410.07     1497.22     74.95 o 
   2   9   4      626.97      799.45    105.74 o 
   3   9   4     2318.86     2200.39    129.33 o 
   4   9   4     1977.83     2066.61    124.83 o 
   5   9   4      847.05      780.50     92.37 o 
  -6  10   4       61.43        9.81     25.54 o 
  -5  10   4     2364.60     2280.43    120.49 o 
  -4  10   4      124.75       80.51     26.12 o 
  -3  10   4     2799.11     2752.31    125.79 o 
  -2  10   4      238.40      229.10     30.94 o 
  -1  10   4     3199.81     3225.59    239.59 o 
   0  10   4      819.67      826.43     95.79 o 
   1  10   4     1887.15     1775.96    123.85 o 
   2  10   4      183.88      238.85     53.02 o 
   3  10   4     2375.52     2142.41    133.57 o 
  -4  11   4        5.69      -10.48     25.10 o 
  -3  11   4     3237.62     3396.00    163.01 o 
  -2  11   4       81.15       79.06     28.40 o 
  -1  11   4     2587.78     2565.61    152.97 o 
   0  11   4      112.96      139.48     42.20 o 
   1  11   4     1896.06     2027.42    138.25 o 
  -1 -12   5     1201.79     1110.30    110.86 o 
   0 -12   5      763.90      649.95    101.19 o 
   1 -12   5     1870.70     2095.83    229.05 o 
   2 -12   5     1259.40     1364.99    165.79 o 
  -4 -11   5      631.65      630.43     83.82 o 
  -3 -11   5      306.94      352.89     62.37 o 
  -2 -11   5     1660.72     1592.43    125.19 o 
  -1 -11   5      870.15     1110.02    105.28 o 
   0 -11   5     1641.28     1637.20    149.08 o 
   1 -11   5     1073.35     1089.97    105.16 o 
   2 -11   5     1498.27     1725.67    132.55 o 
   3 -11   5     1683.07     1818.94    172.65 o 
   4 -11   5     1519.37     1621.27    132.90 o 
  -5 -10   5       20.65        2.71     19.45 o 
  -4 -10   5     1703.24     1888.94    134.04 o 
  -3 -10   5      146.56      109.94     37.02 o 
  -2 -10   5     5351.82     5756.47    235.81 o 
  -1 -10   5      122.57       83.55     54.32 o 
   0 -10   5     2355.93     2470.93    279.84 o 
   1 -10   5      814.07      906.07     90.22 o 
   2 -10   5     3607.66     3663.84    185.87 o 
   3 -10   5     1024.15     1079.04    102.30 o 
   4 -10   5     2478.95     2553.26    124.28 o 
   5 -10   5      851.62      832.86     73.35 o 
  -6  -9   5     2643.02     2748.75    127.81 o 
  -5  -9   5      105.87       35.49     20.38 o 
  -4  -9   5     5106.32     5395.91    208.95 o 
  -3  -9   5       44.08       19.91     16.54 o 
  -2  -9   5     5207.74     5210.40    270.31 o 
  -1  -9   5      378.95      422.04     52.71 o 
   0  -9   5     4370.59     4390.43    191.53 o 
   1  -9   5       62.59       74.53     37.05 o 
   2  -9   5     4850.25     4753.34    204.74 o 
   3  -9   5      222.23      293.97     53.22 o 
   4  -9   5     3691.09     3821.41    148.14 o 
   5  -9   5      620.85      670.82     63.49 o 
   6  -9   5     2134.68     1902.03    100.32 o 
  -7  -8   5      140.64      201.60     49.42 o 
  -6  -8   5     2844.85     3040.40    129.67 o 
  -5  -8   5      697.15      660.42     58.36 o 
  -4  -8   5     5512.91     5860.02    171.27 o 
  -3  -8   5       14.18       -6.28     26.35 o 
  -2  -8   5     4379.97     4293.30    102.43 o 
  -1  -8   5       19.02       25.47     10.44 o 
   0  -8   5     5633.71     6183.16    217.16 o 
   1  -8   5       61.11       89.75     33.36 o 
   2  -8   5     4494.90     4646.80    194.21 o 
   3  -8   5        8.41       14.66     19.00 o 
   4  -8   5     6818.73     6782.36    196.39 o 
   5  -8   5       78.42       98.30     27.41 o 
   6  -8   5     3273.59     3269.13    128.21 o 
   7  -8   5       66.16       72.13     23.83 o 
  -8  -7   5     1455.08     1550.41    123.69 o 
  -7  -7   5      631.88      634.10     59.41 o 
  -6  -7   5     2948.26     2750.31    113.25 o 
  -5  -7   5     1031.57     1047.90     66.28 o 
  -4  -7   5     4713.70     4634.80    114.92 o 
  -3  -7   5      696.25      689.59     35.94 o 
  -2  -7   5     6092.93     6058.68     99.80 o 
  -1  -7   5      569.60      564.45     42.02 o 
   0  -7   5     6654.92     6649.82    174.04 o 
   1  -7   5     1088.22     1166.80    212.96 o 
   2  -7   5     7275.81     7164.97    237.64 o 
   3  -7   5      402.39      343.36     39.90 o 
   4  -7   5     7618.94     7750.24    205.90 o 
   5  -7   5       13.90       23.98     21.56 o 
   6  -7   5     4563.42     4527.40    146.34 o 
   7  -7   5       13.56       -9.44     20.88 o 
   8  -7   5     3537.69     3922.33    230.24 o 
  -8  -6   5      892.79      957.65     76.68 o 
  -7  -6   5     1820.65     1912.35     85.11 o 
  -6  -6   5     1703.11     1735.32     69.47 o 
  -5  -6   5     2796.46     2682.00     75.43 o 
  -4  -6   5     2807.53     2836.78     76.64 o 
  -3  -6   5     2924.43     2873.31     65.71 o 
  -2  -6   5     5358.17     5182.30     88.37 o 
  -1  -6   5     2567.89     2522.02     61.97 o 
   0  -6   5     5576.69     6139.34    203.16 o 
   1  -6   5     1504.19     1486.13     52.51 o 
   2  -6   5     7852.35     8121.63    186.22 o 
   3  -6   5      184.32      150.89     26.89 o 
   4  -6   5     4967.43     5116.42    156.39 o 
   5  -6   5      537.19      566.63     47.24 o 
   6  -6   5     3383.54     3369.79    120.06 o 
   7  -6   5       19.59       30.62     25.77 o 
   8  -6   5     3162.32     3258.91    202.69 o 
  -9  -5   5     2099.73     2257.97    143.71 o 
  -8  -5   5      368.12      504.25     71.43 o 
  -7  -5   5     3953.71     3783.81    142.85 o 
  -6  -5   5      970.53      999.27     48.46 o 
  -5  -5   5     4923.07     4912.65     95.88 o 
  -4  -5   5     3212.22     3309.91    115.31 o 
  -3  -5   5     5051.53     4931.98     72.97 o 
  -2  -5   5     5378.51     5514.71    100.64 o 
  -1  -5   5     3946.96     3760.22     95.95 o 
   0  -5   5     4343.15     4126.86     82.21 o 
   1  -5   5     4810.96     4686.22     97.44 o 
   2  -5   5     5584.74     5739.67    117.81 o 
   3  -5   5      467.09      413.42     39.23 o 
   4  -5   5     2359.17     2312.27     73.76 o 
   5  -5   5     2902.80     2775.84     83.42 o 
   6  -5   5     3435.32     3498.22    111.40 o 
   7  -5   5      243.90      242.81     32.10 o 
   8  -5   5     3046.22     3056.66    142.96 o 
  -9  -4   5     3303.36     3419.30    147.10 o 
  -8  -4   5       65.23       27.61     27.13 o 
  -7  -4   5     4106.58     4282.54    103.57 o 
  -6  -4   5      865.53      831.54     39.28 o 
  -5  -4   5     6812.02     6856.57    119.16 o 
  -4  -4   5     2327.23     2276.65     60.81 o 
  -3  -4   5     6818.06     6474.86     87.96 o 
  -2  -4   5     1140.86     1117.82     36.41 o 
  -1  -4   5     5851.94     5934.15    138.66 o 
   0  -4   5     3259.68     3123.69     85.29 o 
   1  -4   5     5245.88     5180.01    109.24 o 
   2  -4   5     4254.36     4158.43     99.93 o 
   3  -4   5     2646.19     2538.81     75.45 o 
   4  -4   5     1492.24     1436.17     55.27 o 
   5  -4   5     4425.53     4177.66     97.51 o 
   6  -4   5     3733.68     3698.75    105.75 o 
   7  -4   5     1179.56     1253.21     62.81 o 
   8  -4   5     2863.10     2868.68    138.64 o 
   9  -4   5      451.01      397.96     74.83 o 
  -9  -3   5     2846.20     2914.59    131.97 o 
  -8  -3   5        5.45        6.45     19.29 o 
  -7  -3   5     4424.24     4349.60     79.94 o 
  -6  -3   5      126.39      134.83     16.27 o 
  -5  -3   5     7968.18     7830.44    133.53 o 
  -4  -3   5      817.27      765.73     37.23 o 
  -3  -3   5    11088.64    10458.85    186.70 o 
  -2  -3   5      565.66      500.14     25.92 o 
  -1  -3   5     8307.68     7803.37    131.60 o 
   0  -3   5     4669.23     4778.59     80.50 o 
   1  -3   5    22026.22    22163.25    249.70 o 
   2  -3   5      317.67      292.71     21.98 o 
   3  -3   5     4420.64     4271.47     92.78 o 
   4  -3   5     3333.69     3422.88     92.34 o 
   5  -3   5     6198.49     6033.58    150.58 o 
   6  -3   5     2706.25     2590.09    111.03 o 
   7  -3   5     2091.84     1979.30     78.07 o 
   8  -3   5     1450.38     1483.21     99.13 o 
   9  -3   5      710.24      693.44     71.92 o 
 -10  -2   5       86.99       83.84     52.04 o 
  -9  -2   5     2536.29     2720.54    137.80 o 
  -8  -2   5       93.36       73.76     21.99 o 
  -7  -2   5     4140.05     4142.14     71.58 o 
  -6  -2   5      343.08      375.80     25.39 o 
  -5  -2   5     7584.35     7170.40    125.17 o 
  -4  -2   5        1.70        8.72      8.68 o 
  -3  -2   5    13057.97    13208.32    141.29 o 
  -2  -2   5       82.42      100.90     13.70 o 
  -1  -2   5    13790.57    13746.03    155.73 o 
   0  -2   5     2163.36     2409.92     50.90 o 
   1  -2   5     7631.24     7334.55    102.21 o 
   2  -2   5     4487.62     4702.71     82.58 o 
   3  -2   5     8173.00     8133.13    108.16 o 
   4  -2   5     2961.73     2979.14     81.41 o 
   5  -2   5     5244.57     5221.57    126.36 o 
   6  -2   5     2238.99     2241.86     78.07 o 
   7  -2   5     2612.12     2566.71     95.43 o 
   8  -2   5     1275.74     1220.35     80.86 o 
   9  -2   5     1847.45     1734.95    107.77 o 
 -10  -1   5      469.19      510.39     81.91 o 
  -9  -1   5     1942.51     1872.11    140.30 o 
  -8  -1   5      538.59      607.74     51.81 o 
  -7  -1   5     5769.90     5835.88    121.45 o 
  -6  -1   5     2862.90     2827.75     62.30 o 
  -5  -1   5     7500.52     7642.45    168.32 o 
  -4  -1   5       41.78       39.32      7.62 o 
  -3  -1   5    16890.85    17122.80    217.84 o 
  -2  -1   5      588.70      626.39     28.44 o 
  -1  -1   5    13431.89    13467.65    173.89 o 
   0  -1   5     1585.97     1758.37     46.26 o 
   1  -1   5     6240.82     5854.98     97.82 o 
   2  -1   5       50.17       36.68      8.87 o 
   3  -1   5     9167.65     9173.59    125.05 o 
   4  -1   5      946.40      937.07     45.31 o 
   5  -1   5     3258.83     3097.25    117.30 o 
   6  -1   5      900.56      890.93     58.40 o 
   7  -1   5     3464.35     3199.89    144.33 o 
   8  -1   5      451.98      428.26     57.81 o 
   9  -1   5     2346.80     2187.15    116.63 o 
 -10   0   5      824.00      910.73    173.20 o 
  -9   0   5     1547.09     1433.22    123.74 o 
  -8   0   5     1590.37     1724.41     82.44 o 
  -7   0   5     5292.90     5262.48     77.77 o 
  -6   0   5     1314.37     1349.01     38.53 o 
  -5   0   5     7125.71     6918.13     84.19 o 
  -4   0   5     1281.84     1269.38     31.36 o 
  -3   0   5    14722.40    15227.76    165.57 o 
  -2   0   5     2253.01     2395.42     47.34 o 
  -1   0   5    13925.06    13928.95    164.46 o 
   0   0   5       50.87       46.53      9.85 o 
   1   0   5     9588.85     9775.11    173.76 o 
   2   0   5      248.49      227.56     26.31 o 
   3   0   5    10641.90    10455.64    127.10 o 
   4   0   5       42.06       13.60     16.73 o 
   5   0   5     6067.48     5967.08    157.98 o 
   6   0   5       34.53       17.00     17.77 o 
   7   0   5     4604.74     4245.96    166.54 o 
   8   0   5      144.88      140.02     36.52 o 
   9   0   5     2701.62     2853.34    209.49 o 
 -10   1   5     2239.47     2424.27    175.69 o 
  -9   1   5      863.42      933.59    103.17 o 
  -8   1   5     2325.24     2231.90     90.24 o 
  -7   1   5     2208.79     2151.53     49.20 o 
  -6   1   5     4097.33     4112.13     67.67 o 
  -5   1   5     3787.54     3676.27     62.25 o 
  -4   1   5     2811.35     2807.29     48.19 o 
  -3   1   5     3876.30     3638.79     56.91 o 
  -2   1   5     4295.81     4358.99     70.70 o 
  -1   1   5    12805.68    12753.72    155.18 o 
   0   1   5     3024.04     3036.49     76.79 o 
   1   1   5    12409.80    12927.96    297.30 o 
   2   1   5     1362.40     1381.80     41.25 o 
   3   1   5    11038.63    11065.07    148.70 o 
   4   1   5      378.34      351.70     37.97 o 
   5   1   5     7455.23     7491.39    165.02 o 
   6   1   5       30.59       29.26     10.57 o 
   7   1   5     4245.59     4273.54    126.56 o 
   8   1   5       15.11       41.46     22.56 o 
   9   1   5     2352.45     2504.50    312.83 o 
 -10   2   5     2375.21     2265.35    171.13 o 
  -9   2   5      424.44      442.35     70.24 o 
  -8   2   5     3421.54     3617.16    183.48 o 
  -7   2   5     1030.28     1008.74     43.13 o 
  -6   2   5     5224.52     5305.17    134.08 o 
  -5   2   5     2814.30     2739.55     63.31 o 
  -4   2   5     6472.57     6615.86    100.46 o 
  -3   2   5     2461.84     2292.42     49.66 o 
  -2   2   5    11837.57    12574.73    153.88 o 
  -1   2   5     9821.79    10082.64    146.11 o 
   0   2   5     3912.87     3832.41     91.16 o 
   1   2   5    14653.71    15770.81    291.32 o 
   2   2   5     1397.51     1415.83     80.37 o 
   3   2   5     8639.22     8594.55    210.89 o 
   4   2   5     1091.62     1113.30     71.09 o 
   5   2   5     6301.64     6425.90    188.69 o 
   6   2   5      207.55      149.36     28.79 o 
   7   2   5     4172.43     4250.59    526.30 o 
   8   2   5      437.76      576.76     99.07 o 
 -10   3   5     2014.63     2069.97    164.92 o 
  -9   3   5       76.94      104.11     46.75 o 
  -8   3   5     4002.44     3991.33    222.86 o 
  -7   3   5      743.13      712.53     44.57 o 
  -6   3   5     7259.65     6939.62    135.38 o 
  -5   3   5      835.63      808.18     38.61 o 
  -4   3   5     6544.29     6582.49    121.30 o 
  -3   3   5     2720.23     2755.34     56.32 o 
  -2   3   5    10145.51    10348.83    181.33 o 
  -1   3   5     6300.16     6207.92    139.51 o 
   0   3   5     6091.13     6274.48    146.58 o 
   1   3   5     4223.96     4084.82    155.38 o 
   2   3   5     3550.52     3608.40    108.16 o 
   3   3   5     5810.21     5849.51    142.73 o 
   4   3   5     1394.22     1389.94     66.78 o 
   5   3   5     3138.02     3425.16    158.41 o 
   6   3   5      959.84      871.14     66.92 o 
   7   3   5     2735.18     2697.06    195.31 o 
   8   3   5      741.77      813.57    133.02 o 
  -9   4   5        8.73      -28.67     48.21 o 
  -8   4   5     3411.44     3570.12    161.39 o 
  -7   4   5      475.00      382.48     40.39 o 
  -6   4   5     3616.48     3477.81     94.34 o 
  -5   4   5      203.30      219.74     25.78 o 
  -4   4   5     8054.18     8165.40    143.98 o 
  -3   4   5     1661.84     1608.91     42.86 o 
  -2   4   5     7535.83     7683.60    107.84 o 
  -1   4   5     2173.54     2305.03     71.73 o 
   0   4   5     8802.13     9067.86    291.06 o 
   1   4   5     1285.80     1352.22     83.67 o 
   2   4   5     5339.31     5421.33    159.33 o 
   3   4   5     3949.98     3882.82    120.08 o 
   4   4   5     5495.36     5586.09    150.59 o 
   5   4   5      968.58      905.74     62.06 o 
   6   4   5     1709.98     1796.35     85.89 o 
   7   4   5     2317.88     2236.72    132.37 o 
   8   4   5     1024.98     1107.25     95.88 o 
  -9   5   5      146.14      213.61     75.51 o 
  -8   5   5     2720.83     2893.82    181.38 o 
  -7   5   5        2.09        1.31     17.49 o 
  -6   5   5     2463.31     2714.68    111.15 o 
  -5   5   5      361.66      388.40     40.41 o 
  -4   5   5     5259.39     5165.77     86.70 o 
  -3   5   5      363.23      323.37     25.03 o 
  -2   5   5     4122.45     4007.86    118.66 o 
  -1   5   5      175.11      174.23     23.17 o 
   0   5   5     7043.57     7207.38    201.75 o 
   1   5   5      768.42      706.95     62.58 o 
   2   5   5     6425.97     6684.06    246.33 o 
   3   5   5     2286.63     2327.48     94.58 o 
   4   5   5     4746.26     4926.02    144.06 o 
   5   5   5     2324.99     2271.73     96.87 o 
   6   5   5     2051.57     2124.66    103.52 o 
   7   5   5     1250.80     1330.10    115.44 o 
  -9   6   5      401.78      468.13    109.94 o 
  -8   6   5     2411.89     2499.55    147.01 o 
  -7   6   5      286.93      274.30     40.05 o 
  -6   6   5     2306.73     2480.45    133.57 o 
  -5   6   5      360.96      360.83     41.11 o 
  -4   6   5     7995.84     7721.67    152.20 o 
  -3   6   5      920.14      916.20     64.51 o 
  -2   6   5     4917.21     5253.95    145.37 o 
  -1   6   5       46.37       44.86     18.92 o 
   0   6   5     8184.33     8333.70    187.11 o 
   1   6   5        4.76        0.77      4.74 o 
   2   6   5     5047.23     5294.87    190.09 o 
   3   6   5      580.76      597.54     62.76 o 
   4   6   5     3915.99     3442.49    135.23 o 
   5   6   5      513.69      482.74     47.06 o 
   6   6   5     1976.42     1917.95    123.04 o 
   7   6   5      460.33      383.83     60.75 o 
  -8   7   5     1990.86     1783.75    129.09 o 
  -7   7   5      547.86      666.08     62.42 o 
  -6   7   5     2874.86     2972.84    152.57 o 
  -5   7   5      640.42      783.28     62.66 o 
  -4   7   5     5827.20     6177.68    175.12 o 
  -3   7   5      241.10      228.05     47.64 o 
  -2   7   5     4665.70     4682.74    142.73 o 
  -1   7   5      155.17      141.57     35.83 o 
   0   7   5     6977.33     6695.13    159.85 o 
   1   7   5       98.05       80.42     16.51 o 
   2   7   5     4943.96     5113.80    193.48 o 
   3   7   5        8.82       15.29     19.83 o 
   4   7   5     3336.01     3197.76    152.39 o 
   5   7   5       77.98       68.47     24.12 o 
   6   7   5     2527.48     2661.46    190.96 o 
  -7   8   5     1380.72     1382.18    146.43 o 
  -6   8   5     2063.82     2073.65    111.48 o 
  -5   8   5      361.65      391.32     67.82 o 
  -4   8   5     2814.59     2877.80    123.01 o 
  -3   8   5      919.42      985.91     67.98 o 
  -2   8   5     3172.72     3168.51    119.91 o 
  -1   8   5      476.18      489.18     46.79 o 
   0   8   5     4259.07     4465.38    132.09 o 
   1   8   5      292.88      336.02     52.92 o 
   2   8   5     4558.44     4694.14    327.11 o 
   3   8   5      167.20      156.18     33.48 o 
   4   8   5     2861.84     2864.47    132.68 o 
   5   8   5      138.43       90.04     23.73 o 
  -6   9   5     1453.92     1474.80     97.71 o 
  -5   9   5      809.15      859.99     72.84 o 
  -4   9   5     1357.26     1424.49     89.62 o 
  -3   9   5     1030.07      988.73     58.82 o 
  -2   9   5     2089.90     2296.06    181.22 o 
  -1   9   5     1425.43     1510.81     81.52 o 
   0   9   5     2740.56     2818.65    155.22 o 
   1   9   5     1166.00     1201.23    189.19 o 
   2   9   5     3639.18     3117.32    222.12 o 
   3   9   5      164.72      167.06     88.53 o 
   4   9   5     2730.09     2583.57    147.33 o 
  -5  10   5     1630.79     1629.11    140.76 o 
  -4  10   5      760.95      758.53     68.93 o 
  -3  10   5     2245.38     2172.47    157.16 o 
  -2  10   5      960.31      909.05     69.19 o 
  -1  10   5     1838.41     2088.61    140.05 o 
   0  10   5     1401.26     1098.88    100.26 o 
   1  10   5     1208.83     1208.67    104.53 o 
   2  10   5     1912.19     2013.76    154.41 o 
  -3  11   5     1939.56     1942.51    251.97 o 
  -2  11   5      428.14      530.11    170.48 o 
  -1  11   5     2098.36     2080.04    335.62 o 
   0  11   5      837.84      866.23    101.83 o 
  -3 -11   6      836.75      899.65    158.60 o 
  -2 -11   6     1680.85     1843.35    138.74 o 
  -1 -11   6      715.50      785.06    111.04 o 
   0 -11   6     1325.38     1418.15    121.70 o 
   1 -11   6     1923.88     2186.78    151.05 o 
   2 -11   6      548.22      580.43     82.60 o 
   3 -11   6     1996.66     2161.86    154.41 o 
  -5 -10   6      601.59      595.91     78.72 o 
  -4 -10   6      910.61      854.97     91.94 o 
  -3 -10   6      453.38      507.50     84.43 o 
  -2 -10   6     3102.04     3175.28    200.83 o 
  -1 -10   6     1891.20     2127.94    140.40 o 
   0 -10   6     2194.11     2063.59    166.63 o 
   1 -10   6     1681.74     1843.87    263.48 o 
   2 -10   6     1755.92     1802.55    132.81 o 
   3 -10   6     1442.85     1483.98    122.03 o 
   4 -10   6     1492.72     1487.23    125.20 o 
   5 -10   6     1672.74     1840.02    143.36 o 
  -6  -9   6     1966.92     2007.65    109.44 o 
  -5  -9   6      206.71      228.06     36.36 o 
  -4  -9   6     1352.80     1434.16     83.83 o 
  -3  -9   6       15.72       49.68     26.77 o 
  -2  -9   6     2273.50     2444.48    145.00 o 
  -1  -9   6     1126.41     1102.06     97.46 o 
   0  -9   6     2740.70     2860.74    157.55 o 
   1  -9   6      763.69      902.85     89.79 o 
   2  -9   6     2055.06     1990.19     94.77 o 
   3  -9   6     1722.17     1862.78     98.19 o 
   4  -9   6     2598.49     2473.04    119.28 o 
   5  -9   6     1501.73     1595.63    100.13 o 
   6  -9   6     1355.94     1298.13     88.72 o 
  -7  -8   6       48.64      142.96     43.48 o 
  -6  -8   6     2778.93     2838.58    159.47 o 
  -5  -8   6        4.54       33.01     24.82 o 
  -4  -8   6     2094.35     2303.10    103.80 o 
  -3  -8   6       25.06       47.25     36.49 o 
  -2  -8   6     4896.84     5289.98    144.16 o 
  -1  -8   6      129.93      132.72     16.36 o 
   0  -8   6     4092.14     4238.74     95.52 o 
   1  -8   6      120.33      109.56     25.35 o 
   2  -8   6     3802.21     3931.70    152.21 o 
   3  -8   6      742.76      814.81     62.69 o 
   4  -8   6     3651.24     3680.07    142.91 o 
   5  -8   6     1195.11     1341.76     88.04 o 
   6  -8   6     2460.62     2063.85    103.24 o 
   7  -8   6     1019.05      998.83     96.67 o 
  -8  -7   6     2011.46     1880.65    136.44 o 
  -7  -7   6      168.86      118.37     30.09 o 
  -6  -7   6     2744.59     2909.88    189.95 o 
  -5  -7   6       36.00       -5.66     28.68 o 
  -4  -7   6     5636.17     5524.26    162.25 o 
  -3  -7   6      161.12      152.53     22.71 o 
  -2  -7   6     5913.78     5322.51    186.65 o 
  -1  -7   6        5.26       33.34     18.30 o 
   0  -7   6     6243.45     6344.84    113.20 o 
   1  -7   6       12.21       17.19     13.72 o 
   2  -7   6     7842.92     8117.43    194.89 o 
   3  -7   6      163.66      175.95     39.45 o 
   4  -7   6     5512.97     5552.68    173.03 o 
   5  -7   6      451.56      474.50     68.50 o 
   6  -7   6     2213.91     2222.81    103.12 o 
   7  -7   6      521.61      581.42     62.42 o 
  -8  -6   6     2016.46     1976.51    135.06 o 
  -7  -6   6      406.73      419.44     48.62 o 
  -6  -6   6     2419.05     2571.83    110.51 o 
  -5  -6   6     1213.00     1192.14     50.73 o 
  -4  -6   6     5760.98     5775.36    161.10 o 
  -3  -6   6      109.79       83.67     16.38 o 
  -2  -6   6     8019.55     8305.97    226.24 o 
  -1  -6   6      214.12      221.47     30.83 o 
   0  -6   6     7630.50     7108.32    175.08 o 
   1  -6   6      426.74      419.30     31.10 o 
   2  -6   6     8259.96     8641.51    253.29 o 
   3  -6   6        9.29       19.45     18.43 o 
   4  -6   6     8874.19     9226.06    227.01 o 
   5  -6   6        0.66       25.47     20.49 o 
   6  -6   6     3634.96     3448.16    126.00 o 
   7  -6   6        6.55       31.70     20.35 o 
   8  -6   6     3274.22     3806.08    222.87 o 
  -9  -5   6     1371.68     1386.39    220.73 o 
  -8  -5   6     1443.70     1499.21     92.73 o 
  -7  -5   6     1410.81     1579.05     74.93 o 
  -6  -5   6     1965.16     1914.94     62.61 o 
  -5  -5   6     1841.26     1823.57     53.38 o 
  -4  -5   6     6746.40     6525.73    119.97 o 
  -3  -5   6     1229.64     1223.88     51.09 o 
  -2  -5   6     4171.99     4171.88     88.97 o 
  -1  -5   6      393.09      350.41     34.74 o 
   0  -5   6     8174.22     8120.70    190.48 o 
   1  -5   6     1357.24     1319.96     54.66 o 
   2  -5   6     8369.18     8585.66    192.43 o 
   3  -5   6      342.57      286.82     24.94 o 
   4  -5   6     9111.66     9215.97    184.80 o 
   5  -5   6       22.13       15.64     14.21 o 
   6  -5   6     5083.91     5232.68    141.94 o 
   7  -5   6       28.15       35.23     23.96 o 
   8  -5   6     4556.20     4442.06    341.82 o 
  -9  -4   6     2472.98     2599.02    126.32 o 
  -8  -4   6      841.48      873.33     69.53 o 
  -7  -4   6     2723.35     2804.24     98.76 o 
  -6  -4   6     1819.84     1793.08     47.44 o 
  -5  -4   6     3996.69     3889.73    128.75 o 
  -4  -4   6     3869.31     3789.13     68.22 o 
  -3  -4   6     4788.15     4693.11     69.43 o 
  -2  -4   6     3277.78     3167.33     77.18 o 
  -1  -4   6     2832.22     2665.03     62.77 o 
   0  -4   6     6433.28     6203.88    118.71 o 
   1  -4   6     4678.76     4733.91     80.52 o 
   2  -4   6     3827.30     3787.77    103.38 o 
   3  -4   6     1341.53     1334.43     87.19 o 
   4  -4   6     6145.73     6103.62    152.64 o 
   5  -4   6      710.56      691.23     39.87 o 
   6  -4   6     4885.19     4833.94    126.27 o 
   7  -4   6      413.72      409.56     38.06 o 
   8  -4   6     2966.03     3204.73    143.02 o 
  -9  -3   6     2295.81     2417.06    118.16 o 
  -8  -3   6      460.75      366.47     56.88 o 
  -7  -3   6     4441.65     4498.25    101.57 o 
  -6  -3   6     1284.64     1288.07     51.58 o 
  -5  -3   6     4762.84     4609.71    107.06 o 
  -4  -3   6     2851.45     2796.51     80.27 o 
  -3  -3   6     8678.68     8641.35    157.65 o 
  -2  -3   6     3693.26     3735.83     77.64 o 
  -1  -3   6     6811.66     6658.29    126.00 o 
   0  -3   6     4723.26     4805.23    106.37 o 
   1  -3   6    13037.16    13439.18    193.04 o 
   2  -3   6     5914.26     6026.51    104.29 o 
   3  -3   6     3405.05     3468.52     93.04 o 
   4  -3   6     2492.36     2471.62     80.48 o 
   5  -3   6     4462.59     4204.76    110.87 o 
   6  -3   6     3736.05     3878.49    126.81 o 
   7  -3   6     1044.66     1034.53     64.38 o 
   8  -3   6     2225.94     2076.62    108.19 o 
  -9  -2   6     2996.81     3021.78    180.10 o 
  -8  -2   6      119.08      127.61     27.57 o 
  -7  -2   6     6121.67     6179.92    119.66 o 
  -6  -2   6       62.67       50.85     12.55 o 
  -5  -2   6     5504.32     5509.04    111.47 o 
  -4  -2   6     1460.87     1527.10     51.33 o 
  -3  -2   6     9627.10     9531.46    121.17 o 
  -2  -2   6     1321.63     1297.52     42.13 o 
  -1  -2   6    11120.96    11311.98    139.37 o 
   0  -2   6     1305.71     1294.45     42.33 o 
   1  -2   6     6240.25     6182.85    105.71 o 
   2  -2   6     6044.58     6238.68    113.42 o 
   3  -2   6     5659.52     5538.74    121.73 o 
   4  -2   6      854.65      828.57     51.01 o 
   5  -2   6     6035.60     5772.27    148.83 o 
   6  -2   6     4436.54     4389.68    140.82 o 
   7  -2   6     2253.64     2018.30     89.47 o 
   8  -2   6     1512.44     1314.15    150.88 o 
 -10  -1   6      147.28       49.50     35.26 o 
  -9  -1   6     2592.59     2939.34    177.69 o 
  -8  -1   6       79.96      100.91     24.10 o 
  -7  -1   6     6066.74     6019.15    152.55 o 
  -6  -1   6       38.34       27.91     10.35 o 
  -5  -1   6     8914.71     8893.49    147.70 o 
  -4  -1   6      531.27      563.63     33.98 o 
  -3  -1   6    11570.88    11835.03    147.66 o 
  -2  -1   6       28.57       32.14      6.91 o 
  -1  -1   6    10838.20    10936.34    137.23 o 
   0  -1   6     1607.41     1622.36     54.36 o 
   1  -1   6    11961.98    12282.54    168.69 o 
   2  -1   6     1635.57     1646.69     55.62 o 
   3  -1   6     7697.97     7661.30    167.54 o 
   4  -1   6      388.43      353.03     32.74 o 
   5  -1   6     5850.00     5764.79    144.87 o 
   6  -1   6     2165.44     2180.50     88.22 o 
   7  -1   6     2882.24     2921.24    148.54 o 
   8  -1   6     1249.17     1325.10     99.15 o 
 -10   0   6      307.92      409.14    108.39 o 
  -9   0   6     2116.56     2084.18    214.82 o 
  -8   0   6      387.62      500.60    104.66 o 
  -7   0   6     4557.42     4489.65     89.02 o 
  -6   0   6      273.28      283.62     18.63 o 
  -5   0   6     9496.14     9335.56    159.29 o 
  -4   0   6      152.30      148.99     12.93 o 
  -3   0   6     9795.76     9745.36    161.45 o 
  -2   0   6      155.79      188.47     14.29 o 
  -1   0   6    13420.22    13399.92    168.79 o 
   0   0   6        2.66       10.96     10.29 o 
   1   0   6     6981.67     6850.79    131.30 o 
   2   0   6      112.71      116.47     19.78 o 
   3   0   6     7838.04     7807.61    143.73 o 
   4   0   6      497.24      543.53     38.76 o 
   5   0   6     5421.09     5339.14    165.18 o 
   6   0   6      808.48      893.25     70.24 o 
   7   0   6     3304.75     3414.72    148.80 o 
   8   0   6      571.12      676.01    101.52 o 
 -10   1   6      919.17      982.47    158.55 o 
  -9   1   6     1461.54     1273.76    154.24 o 
  -8   1   6      874.28      877.48     60.55 o 
  -7   1   6     3644.68     3549.43     69.87 o 
  -6   1   6     1741.57     1684.18     42.48 o 
  -5   1   6     7079.72     7000.04     97.29 o 
  -4   1   6      791.13      825.86     30.69 o 
  -3   1   6     8432.55     8662.34    111.20 o 
  -2   1   6      638.89      588.95     27.93 o 
  -1   1   6    10643.95    10649.43    133.25 o 
   0   1   6      144.78      154.52     18.76 o 
   1   1   6     8630.20     8778.51    206.67 o 
   2   1   6      371.77      381.64     33.81 o 
   3   1   6     8397.07     8401.88    208.37 o 
   4   1   6       12.00        7.86     11.41 o 
   5   1   6     3848.01     3769.38    112.37 o 
   6   1   6       32.74       21.65     18.85 o 
   7   1   6     3180.13     3173.25    136.73 o 
   8   1   6       88.92      103.40     49.67 o 
 -10   2   6      883.41      708.44    100.29 o 
  -9   2   6     1089.47      991.16    107.53 o 
  -8   2   6     2087.75     2227.16    116.63 o 
  -7   2   6     2200.38     2099.35     67.48 o 
  -6   2   6     2473.44     2429.60     63.56 o 
  -5   2   6     4825.64     4741.91     98.48 o 
  -4   2   6     2892.68     2855.14     60.56 o 
  -3   2   6     7171.08     7592.35    118.44 o 
  -2   2   6     1487.21     1476.16     50.02 o 
  -1   2   6    11544.72    11556.97    169.58 o 
   0   2   6     1170.49     1177.92     73.95 o 
   1   2   6     4671.71     4763.56    149.11 o 
   2   2   6      358.31      414.01     35.73 o 
   3   2   6     8271.90     8492.88    184.19 o 
   4   2   6       70.51       38.58     16.64 o 
   5   2   6     4616.90     4702.22    165.02 o 
   6   2   6        4.79      -21.11     21.11 o 
   7   2   6     3495.93     3461.89    221.07 o 
   8   2   6        0.71      -41.28     78.30 o 
  -9   3   6      434.02      431.60     73.95 o 
  -8   3   6     2931.80     3128.62    148.73 o 
  -7   3   6     2154.85     1994.49     92.41 o 
  -6   3   6     5095.49     4960.73    111.32 o 
  -5   3   6     2728.68     2758.96     88.46 o 
  -4   3   6     3966.64     3861.04     73.07 o 
  -3   3   6     5072.24     4856.34     83.66 o 
  -2   3   6     6159.04     6092.87    100.54 o 
  -1   3   6     8215.99     8100.69    201.73 o 
   0   3   6     2499.90     2433.25    103.65 o 
   1   3   6     5108.45     5114.37    155.98 o 
   2   3   6     1336.69     1296.90     66.97 o 
   3   3   6     6998.01     7191.09    203.55 o 
   4   3   6     1278.09     1257.54    117.99 o 
   5   3   6     2462.71     2558.66    122.09 o 
   6   3   6      194.73      196.78     37.89 o 
   7   3   6     3162.38     3700.82    236.75 o 
   8   3   6      118.29      176.66     64.32 o 
  -9   4   6      261.99      409.15     99.85 o 
  -8   4   6     3881.29     3961.48    176.43 o 
  -7   4   6      605.20      594.32     53.35 o 
  -6   4   6     3941.14     3855.38    168.61 o 
  -5   4   6     2281.84     2303.74     97.55 o 
  -4   4   6     5932.64     5680.05    119.79 o 
  -3   4   6     2584.85     2593.69     69.01 o 
  -2   4   6     6244.64     6454.67    129.34 o 
  -1   4   6     6175.34     6379.52    146.29 o 
   0   4   6     4474.91     4377.91    128.43 o 
   1   4   6     4215.37     4106.18    162.60 o 
   2   4   6     1470.17     1595.08     77.04 o 
   3   4   6     4176.05     4152.99    130.67 o 
   4   4   6     2228.80     2229.62     96.29 o 
   5   4   6     3566.96     3670.57    128.06 o 
   6   4   6      649.30      708.86     56.75 o 
   7   4   6     2430.89     2509.30    144.73 o 
  -9   5   6        8.23      102.75     61.19 o 
  -8   5   6     3327.40     3439.07    170.16 o 
  -7   5   6       89.91       20.98     28.66 o 
  -6   5   6     4485.65     4476.66    150.25 o 
  -5   5   6      918.42      960.82     65.31 o 
  -4   5   6     6334.68     6366.83    131.94 o 
  -3   5   6       40.82       54.68     18.76 o 
  -2   5   6     4900.53     4894.85    124.48 o 
  -1   5   6     3251.04     3425.93    103.54 o 
   0   5   6     5235.90     5738.04    196.98 o 
   1   5   6     2336.34     2244.03    120.44 o 
   2   5   6     2949.84     2825.23    137.39 o 
   3   5   6     1959.67     1983.99     96.37 o 
   4   5   6     1451.66     1555.11     81.93 o 
   5   5   6     2452.89     2419.73    105.93 o 
   6   5   6     1294.15     1409.97    121.48 o 
   7   5   6     1408.70     1381.53    108.01 o 
  -8   6   6     2785.68     2754.64    157.50 o 
  -7   6   6        0.35      -15.39     20.34 o 
  -6   6   6     3106.71     3054.52    127.93 o 
  -5   6   6        3.76        1.51     18.94 o 
  -4   6   6     6497.84     6305.41    134.53 o 
  -3   6   6      111.92       94.10     16.32 o 
  -2   6   6     6621.48     6740.61    264.58 o 
  -1   6   6      895.84      880.86     52.79 o 
   0   6   6     6686.64     6436.88    142.51 o 
   1   6   6      374.43      341.08     49.95 o 
   2   6   6     4021.43     4029.66    293.72 o 
   3   6   6     1468.60     1536.69     83.14 o 
   4   6   6     2720.67     2834.97    116.35 o 
   5   6   6      968.37      970.02     75.00 o 
   6   6   6     1821.43     1846.86    123.57 o 
  -8   7   6     2514.81     2656.48    160.83 o 
  -7   7   6      329.60      222.87     42.37 o 
  -6   7   6     1871.41     1787.08    100.91 o 
  -5   7   6      538.17      524.02     53.05 o 
  -4   7   6     5399.58     5460.77    170.98 o 
  -3   7   6        0.65       16.86     26.59 o 
  -2   7   6     4023.13     4190.79    136.60 o 
  -1   7   6       11.13       12.32     15.21 o 
   0   7   6     4504.96     4518.88    121.15 o 
   1   7   6      414.15      377.45     54.35 o 
   2   7   6     4857.15     4727.18    195.32 o 
   3   7   6      346.13      263.53     47.77 o 
   4   7   6     2033.80     2172.39    108.98 o 
   5   7   6      438.58      443.70     60.24 o 
  -7   8   6      904.33      965.41     80.37 o 
  -6   8   6     1405.98     1439.05    124.76 o 
  -5   8   6      871.50      888.62     71.72 o 
  -4   8   6     4353.07     4293.25    156.03 o 
  -3   8   6      187.13      184.09     33.11 o 
  -2   8   6     3464.23     3455.83    127.66 o 
  -1   8   6      254.81      214.71     30.22 o 
   0   8   6     3345.59     3562.72    173.65 o 
   1   8   6       18.41      -30.18     30.18 o 
   2   8   6     3270.17     3182.55    208.07 o 
   3   8   6       16.83       -1.47     25.77 o 
   4   8   6     2655.65     2672.81    134.16 o 
  -6   9   6     1563.91     1392.29     97.48 o 
  -5   9   6     1085.90     1045.40     81.30 o 
  -4   9   6     1934.38     1790.60    163.11 o 
  -3   9   6      562.05      523.15     58.61 o 
  -2   9   6     2156.03     2264.48    106.42 o 
  -1   9   6      569.56      576.26     76.55 o 
   0   9   6     2896.86     2960.28    165.63 o 
   1   9   6      168.27      251.44     50.55 o 
   2   9   6     2755.38     2582.11    153.05 o 
   3   9   6       58.52       64.03     39.51 o 
  -4  10   6     1243.65     1225.54     87.94 o 
  -3  10   6     1258.41     1292.67    115.88 o 
  -2  10   6     1663.40     1640.65    133.01 o 
  -1  10   6      781.21      856.51     93.82 o 
   0  10   6     1899.07     1775.11    132.79 o 
   1  10   6      639.41      648.98     80.02 o 
  -2 -11   7      734.04      950.76    116.56 o 
  -1 -11   7     1787.08     2074.00    150.92 o 
   0 -11   7     1180.72     1094.27    109.27 o 
   1 -11   7     2181.64     2272.81    236.91 o 
   2 -11   7      142.64      132.52     44.75 o 
  -4 -10   7     2095.60     2370.54    155.86 o 
  -3 -10   7     1578.15     1717.57    230.78 o 
  -2 -10   7     1074.98     1020.76    101.74 o 
  -1 -10   7     2488.15     2405.71    154.51 o 
   0 -10   7     2122.80     2199.87    147.82 o 
   1 -10   7     2724.47     2842.40    169.94 o 
   2 -10   7      655.98      648.04     85.20 o 
   3 -10   7     3075.58     3011.75    181.46 o 
   4 -10   7      333.20      328.97     64.39 o 
  -6  -9   7     2001.81     1992.68    192.15 o 
  -5  -9   7      422.22      456.00    112.01 o 
  -4  -9   7     2871.91     2978.55    168.31 o 
  -3  -9   7      950.39      903.54     91.30 o 
  -2  -9   7     2245.87     2251.01    142.93 o 
  -1  -9   7      997.16     1021.57    120.85 o 
   0  -9   7     2699.56     2770.49    212.72 o 
   1  -9   7     1973.62     1999.16    202.35 o 
   2  -9   7     1025.11      986.55     96.36 o 
   3  -9   7     1982.65     2094.02    144.26 o 
   4  -9   7     1029.64      914.98     97.90 o 
   5  -9   7     1647.39     1656.29    134.58 o 
  -6  -8   7     2113.61     2179.09    112.21 o 
  -5  -8   7      310.75      244.36     48.29 o 
  -4  -8   7     2131.29     2371.70    107.26 o 
  -3  -8   7      116.69      135.80     47.84 o 
  -2  -8   7     3761.87     3596.92    174.97 o 
  -1  -8   7      914.99      919.22     86.66 o 
   0  -8   7     3510.98     3479.89    359.94 o 
   1  -8   7     1229.37     1264.67     61.67 o 
   2  -8   7     3156.74     3340.41    119.47 o 
   3  -8   7     1005.42     1099.11     72.44 o 
   4  -8   7     2672.79     2830.48    143.84 o 
   5  -8   7     1891.48     1872.91    106.19 o 
   6  -8   7     1078.89      938.17     88.62 o 
  -7  -7   7       85.89      123.27     32.49 o 
  -6  -7   7     2024.81     2133.65    106.94 o 
  -5  -7   7       34.09       38.33     21.91 o 
  -4  -7   7     2348.65     2518.47    154.98 o 
  -3  -7   7      490.93      465.21     60.31 o 
  -2  -7   7     5935.96     5946.91    232.45 o 
  -1  -7   7      255.65      224.75     27.29 o 
   0  -7   7     4798.56     4774.52    197.83 o 
   1  -7   7      326.94      292.67     28.37 o 
   2  -7   7     3927.25     4143.58    131.06 o 
   3  -7   7     1076.55     1091.90     91.70 o 
   4  -7   7     4068.95     3981.92    172.23 o 
   5  -7   7     1128.25     1136.33     80.06 o 
   6  -7   7     1455.88     1574.89     89.33 o 
   7  -7   7     1178.49     1073.19    113.42 o 
  -8  -6   7     1699.45     1924.77    134.27 o 
  -7  -6   7      360.54      380.12     47.72 o 
  -6  -6   7     3278.72     3553.06    136.99 o 
  -5  -6   7      415.01      374.98     43.49 o 
  -4  -6   7     3034.54     2824.17    184.11 o 
  -3  -6   7      862.72      833.38     41.03 o 
  -2  -6   7     7426.69     7474.08    213.85 o 
  -1  -6   7      150.74      192.92     29.08 o 
   0  -6   7     6513.38     6759.07    183.17 o 
   1  -6   7        6.67       13.70     27.28 o 
   2  -6   7     6280.49     6333.39    165.48 o 
   3  -6   7      294.94      302.35     38.40 o 
   4  -6   7     3986.76     4066.57    145.49 o 
   5  -6   7      664.56      655.32     59.67 o 
   6  -6   7     3039.77     3096.16    155.91 o 
   7  -6   7      446.32      432.78     73.65 o 
  -8  -5   7     2145.47     2067.12    149.98 o 
  -7  -5   7      841.56      846.49     65.75 o 
  -6  -5   7     2764.81     2975.02    110.98 o 
  -5  -5   7      409.58      420.21     33.75 o 
  -4  -5   7     5574.46     5178.98    213.98 o 
  -3  -5   7     1068.74     1014.15     58.07 o 
  -2  -5   7     5145.40     4847.74    155.89 o 
  -1  -5   7       40.49       62.87     18.37 o 
   0  -5   7     7027.60     6792.34    178.07 o 
   1  -5   7      419.27      411.05     39.05 o 
   2  -5   7     4467.76     4512.87    134.93 o 
   3  -5   7      197.04      176.22     17.58 o 
   4  -5   7     5716.64     5538.84    128.04 o 
   5  -5   7       84.71       86.60     17.96 o 
   6  -5   7     3349.31     3271.68    171.36 o 
   7  -5   7      104.77       89.21     25.79 o 
  -9  -4   7      937.08     1009.12     93.59 o 
  -8  -4   7     1902.28     2051.65    105.42 o 
  -7  -4   7     1016.63     1264.81     66.83 o 
  -6  -4   7     2241.03     2339.52     86.63 o 
  -5  -4   7     1163.35     1109.14     53.96 o 
  -4  -4   7     4954.39     4825.33    118.65 o 
  -3  -4   7      659.31      564.09     32.64 o 
  -2  -4   7     5156.14     5110.02    111.03 o 
  -1  -4   7      845.22      772.27     40.69 o 
   0  -4   7     5878.30     5824.51    189.82 o 
   1  -4   7     1335.17     1473.57     59.80 o 
   2  -4   7    10194.32    10420.20    198.49 o 
   3  -4   7      876.39      841.99     53.23 o 
   4  -4   7     6665.51     6289.51    209.49 o 
   5  -4   7       11.62        0.28     18.71 o 
   6  -4   7     4536.88     4357.74    122.72 o 
   7  -4   7       47.66       17.26     16.75 o 
   8  -4   7     3097.82     3098.61    163.47 o 
  -9  -3   7     1277.03     1227.84    113.75 o 
  -8  -3   7     1384.91     1440.54     86.02 o 
  -7  -3   7     1866.08     1986.23     69.26 o 
  -6  -3   7      568.68      617.82     38.23 o 
  -5  -3   7     1666.49     1780.28     78.76 o 
  -4  -3   7     4594.63     4532.79     95.87 o 
  -3  -3   7     2313.18     2197.33     51.84 o 
  -2  -3   7     3231.31     3263.89     76.46 o 
  -1  -3   7     2504.19     2348.16     66.96 o 
   0  -3   7     5277.30     5291.99    101.16 o 
   1  -3   7     1860.45     1834.51     69.48 o 
   2  -3   7    11640.06    11566.39    171.56 o 
   3  -3   7     1039.82      985.40     56.55 o 
   4  -3   7     7348.58     7489.76    176.83 o 
   5  -3   7       36.19       36.59     17.12 o 
   6  -3   7     4968.43     5068.38    236.90 o 
   7  -3   7      212.30      231.77     33.99 o 
   8  -3   7     3455.94     3494.03    143.29 o 
  -9  -2   7     2472.69     2860.02    176.01 o 
  -8  -2   7      527.49      490.02     59.04 o 
  -7  -2   7     3620.76     3513.89    110.44 o 
  -6  -2   7      369.81      376.48     32.34 o 
  -5  -2   7     6400.56     6327.46    109.31 o 
  -4  -2   7     2118.28     2115.62     60.18 o 
  -3  -2   7     4550.71     4589.29    134.58 o 
  -2  -2   7     2550.23     2509.19     67.80 o 
  -1  -2   7     5295.43     5313.46     97.59 o 
   0  -2   7     3685.48     3745.81     80.03 o 
   1  -2   7     3477.61     3504.29     75.38 o 
   2  -2   7     5811.23     6039.82    123.13 o 
   3  -2   7     2377.94     2324.16     79.43 o 
   4  -2   7     4353.40     4491.33    127.89 o 
   5  -2   7      406.89      398.44     38.74 o 
   6  -2   7     3668.21     3805.67    126.58 o 
   7  -2   7      604.72      622.46     82.83 o 
   8  -2   7     2666.61     2625.68    161.65 o 
  -9  -1   7     2766.89     2544.51    238.12 o 
  -8  -1   7      105.48       99.16     28.05 o 
  -7  -1   7     4391.82     4373.22    110.52 o 
  -6  -1   7     1073.99      987.71     52.17 o 
  -5  -1   7     6335.72     6399.06    127.84 o 
  -4  -1   7     1449.21     1452.66     55.96 o 
  -3  -1   7     6937.37     6995.71    153.80 o 
  -2  -1   7     4135.27     4300.88     95.12 o 
  -1  -1   7     9206.34     9313.48    166.23 o 
   0  -1   7     2218.10     2250.28     97.26 o 
   1  -1   7     6673.52     6816.93    106.13 o 
   2  -1   7     4213.49     4197.45     89.96 o 
   3  -1   7     5054.92     4836.42    134.66 o 
   4  -1   7     1989.45     2061.98     82.35 o 
   5  -1   7     4263.91     4073.27    123.87 o 
   6  -1   7     2738.73     2773.08    104.66 o 
   7  -1   7     1480.66     1578.02    101.99 o 
   8  -1   7     2170.86     1979.24    168.56 o 
  -9   0   7     3329.98     3205.08    268.79 o 
  -8   0   7        4.91       13.05     39.47 o 
  -7   0   7     4646.71     4776.42    146.59 o 
  -6   0   7      126.27      101.66     16.23 o 
  -5   0   7     6919.16     7247.79    127.80 o 
  -4   0   7      150.62      131.64     16.86 o 
  -3   0   7     5798.29     5731.52     90.10 o 
  -2   0   7     1348.43     1355.09     40.50 o 
  -1   0   7     9203.27     8955.47    148.07 o 
   0   0   7      783.41      875.22     60.80 o 
   1   0   7    11475.86    11909.66    177.33 o 
   2   0   7     1740.57     1938.85     94.17 o 
   3   0   7     6786.37     6644.29    146.19 o 
   4   0   7      918.90      871.01     51.98 o 
   5   0   7     7474.31     7357.49    201.75 o 
   6   0   7     3276.70     3355.70    137.61 o 
   7   0   7     2652.20     2605.30    185.08 o 
   8   0   7     1101.78      986.17    156.92 o 
  -9   1   7     2891.54     3100.76    273.42 o 
  -8   1   7      242.18      250.37     41.19 o 
  -7   1   7     3852.51     3865.71    128.57 o 
  -6   1   7      198.75      200.92     17.61 o 
  -5   1   7     5854.34     5809.83    104.23 o 
  -4   1   7        4.51       13.23      9.50 o 
  -3   1   7     7728.46     7813.79    117.11 o 
  -2   1   7       39.17       22.61      8.23 o 
  -1   1   7    11016.84    11022.61    188.77 o 
   0   1   7       63.22       73.66     15.07 o 
   1   1   7     9964.33     9861.92    178.28 o 
   2   1   7     1572.97     1556.67     54.71 o 
   3   1   7     7496.04     7085.68    160.87 o 
   4   1   7      312.59      258.67     28.83 o 
   5   1   7     7813.88     7572.68    196.42 o 
   6   1   7     1847.87     1910.36    117.07 o 
   7   1   7     2413.17     2755.57    194.48 o 
   8   1   7      785.22      750.62    108.21 o 
  -9   2   7     1519.18     1453.18    147.00 o 
  -8   2   7      905.32     1089.37     87.24 o 
  -7   2   7     3359.94     3362.93    119.94 o 
  -6   2   7     1145.50     1142.88     48.38 o 
  -5   2   7     7276.85     7007.20    270.52 o 
  -4   2   7      743.91      678.04     41.04 o 
  -3   2   7     6429.46     6519.46    140.09 o 
  -2   2   7      208.97      215.72     25.22 o 
  -1   2   7    11228.68    11268.42    324.46 o 
   0   2   7      245.74      227.38     21.38 o 
   1   2   7     5410.45     5253.54    196.46 o 
   2   2   7       67.06       96.81     26.86 o 
   3   2   7     6910.81     6830.07    202.97 o 
   4   2   7        9.71       27.30     24.25 o 
   5   2   7     3384.49     3457.07    147.29 o 
   6   2   7      552.17      520.96     68.14 o 
   7   2   7     2709.59     2907.36    208.31 o 
  -9   3   7      870.41     1065.51    155.71 o 
  -8   3   7     1763.38     1787.17    115.80 o 
  -7   3   7     2527.56     2593.24    110.32 o 
  -6   3   7     1521.68     1520.47     68.41 o 
  -5   3   7     5467.14     5431.61    157.84 o 
  -4   3   7      939.66      901.16     47.37 o 
  -3   3   7     7737.03     7899.67    186.80 o 
  -2   3   7      986.41      864.00     52.95 o 
  -1   3   7     7404.88     7164.47    189.49 o 
   0   3   7      593.76      565.43     45.95 o 
   1   3   7     6159.65     6245.74    177.59 o 
   2   3   7     1021.02     1102.64     65.34 o 
   3   3   7     6366.38     6463.82    200.89 o 
   4   3   7      375.89      361.59     47.29 o 
   5   3   7     3314.47     3317.85    147.48 o 
   6   3   7      336.42      325.07     48.15 o 
   7   3   7     2739.49     2915.73    214.97 o 
  -9   4   7      541.48      605.08    113.55 o 
  -8   4   7     2392.89     2429.25    114.12 o 
  -7   4   7     1018.80     1054.57     73.04 o 
  -6   4   7     1786.50     1640.39     88.72 o 
  -5   4   7     3912.57     4178.63    140.70 o 
  -4   4   7     3310.35     3207.98     94.72 o 
  -3   4   7     2034.41     2070.36     64.84 o 
  -2   4   7      462.40      357.97     31.77 o 
  -1   4   7     5468.39     5558.37    202.86 o 
   0   4   7     2414.81     2227.22    214.10 o 
   1   4   7     3324.45     3296.93    153.96 o 
   2   4   7     1806.68     1845.70     87.51 o 
   3   4   7     4859.94     5256.47    155.95 o 
   4   4   7      306.21      303.90     39.15 o 
   5   4   7     4094.07     4274.58    146.43 o 
   6   4   7      494.97      543.10     52.72 o 
   7   4   7     2632.46     2671.49    155.81 o 
  -8   5   7     2551.04     2672.52    125.56 o 
  -7   5   7      629.13      603.79     58.67 o 
  -6   5   7     3176.43     3048.08    127.16 o 
  -5   5   7     1534.02     1489.55     84.63 o 
  -4   5   7     4128.41     3969.77    106.32 o 
  -3   5   7     1323.06     1301.87     57.71 o 
  -2   5   7     4337.49     4329.78    130.84 o 
  -1   5   7     3268.62     3325.08    157.24 o 
   0   5   7     2536.10     2895.03    146.65 o 
   1   5   7     2707.41     2496.29    135.90 o 
   2   5   7     2291.04     2343.75    112.80 o 
   3   5   7     3128.58     2952.54    131.09 o 
   4   5   7      775.44      769.96     60.37 o 
   5   5   7     2647.64     2725.04    117.67 o 
   6   5   7      671.50      676.59     75.38 o 
  -8   6   7     2891.23     3019.49    139.51 o 
  -7   6   7      211.95      242.33     39.26 o 
  -6   6   7     3112.17     3116.65    133.40 o 
  -5   6   7      725.95      763.20     62.59 o 
  -4   6   7     4035.47     4059.34    143.52 o 
  -3   6   7     1781.08     1604.32     92.68 o 
  -2   6   7     5554.26     5664.84    156.57 o 
  -1   6   7     2500.52     2500.89     90.46 o 
   0   6   7     2940.18     3118.43    156.97 o 
   1   6   7     2260.67     2238.90    132.05 o 
   2   6   7     2466.05     2281.57    134.65 o 
   3   6   7     1365.23     1300.92     88.45 o 
   4   6   7     1205.60     1205.80     79.11 o 
   5   6   7     1635.60     1685.62     94.26 o 
  -7   7   7        0.52       33.49     25.05 o 
  -6   7   7     2869.68     3068.16    177.31 o 
  -5   7   7      262.95      234.27     37.88 o 
  -4   7   7     3720.19     3705.11    142.17 o 
  -3   7   7      253.76      241.01     43.96 o 
  -2   7   7     5160.86     4991.56    152.26 o 
  -1   7   7      802.33      792.43     55.58 o 
   0   7   7     2069.68     2227.84    137.96 o 
   1   7   7     1187.63     1041.10    121.21 o 
   2   7   7     2191.95     2275.95    215.11 o 
   3   7   7      420.43      399.39     52.75 o 
   4   7   7     2020.12     2120.69    119.42 o 
   5   7   7      586.34      623.40     98.62 o 
  -6   8   7     2795.84     2904.72    138.16 o 
  -5   8   7       24.71       40.16     23.63 o 
  -4   8   7     2723.04     2787.63    125.88 o 
  -3   8   7        8.88       23.30     19.81 o 
  -2   8   7     3552.35     3399.14    205.86 o 
  -1   8   7      107.32      102.80     49.38 o 
   0   8   7     2993.05     3047.18    175.42 o 
   1   8   7      144.41       75.05     26.09 o 
   2   8   7     2750.28     2769.73    159.29 o 
   3   8   7      188.93      215.82     44.43 o 
  -5   9   7      540.97      802.85     93.85 o 
  -4   9   7     3089.92     2995.78    149.99 o 
  -3   9   7      236.47      301.05     61.63 o 
  -2   9   7     2879.22     2806.29    330.42 o 
  -1   9   7      107.72      119.42     41.21 o 
   0   9   7     2845.84     2925.71    170.60 o 
   1   9   7        0.52      -24.19     29.52 o 
   2   9   7     2557.01     2310.77    150.72 o 
  -3  10   7      190.93      193.66     47.05 o 
  -2  10   7     2161.09     2355.09    160.91 o 
  -1  10   7      345.40      338.18     62.43 o 
  -1 -11   8     3660.26     3252.86    192.96 o 
   0 -11   8       87.01      101.27     40.10 o 
   1 -11   8     1776.21     1871.07    147.60 o 
  -4 -10   8      500.85      480.83     75.37 o 
  -3 -10   8     2020.24     2219.59    153.25 o 
  -2 -10   8      293.60      280.76     89.33 o 
  -1 -10   8     2148.95     2459.64    160.27 o 
   0 -10   8      126.82      124.20     50.61 o 
   1 -10   8     2400.59     2298.52    157.57 o 
   2 -10   8       57.75       23.38     36.04 o 
   3 -10   8     2124.87     2269.76    232.66 o 
  -5  -9   8     1443.50     1430.48    119.92 o 
  -4  -9   8     1787.03     1703.85    130.86 o 
  -3  -9   8     1361.63     1325.05    114.34 o 
  -2  -9   8     1113.46     1117.09    104.04 o 
  -1  -9   8     1722.32     1744.90    129.45 o 
   0  -9   8     1423.11     1349.21    114.98 o 
   1  -9   8     2659.69     2788.61    167.69 o 
   2  -9   8      650.01      701.09     89.71 o 
   3  -9   8     1811.66     1945.94    143.61 o 
   4  -9   8      361.79      374.99    112.33 o 
   5  -9   8     2543.58     2649.95    175.20 o 
  -6  -8   8     1864.71     1855.94    105.40 o 
  -5  -8   8     1038.05     1008.88     76.52 o 
  -4  -8   8     2539.65     2637.94    161.08 o 
  -3  -8   8     1664.86     1779.33    126.22 o 
  -2  -8   8     2527.61     2808.64    158.81 o 
  -1  -8   8     1529.26     1570.61    118.28 o 
   0  -8   8     3265.43     3141.52    293.25 o 
   1  -8   8     3322.88     3210.46    174.25 o 
   2  -8   8     1434.30     1388.93    115.29 o 
   3  -8   8     2841.22     2840.90    169.37 o 
   4  -8   8      952.87      884.32     97.72 o 
   5  -8   8     1638.51     1813.54    280.30 o 
  -7  -7   8       69.82       45.86     23.29 o 
  -6  -7   8     2449.13     2055.96    143.81 o 
  -5  -7   8      402.93      368.30     66.52 o 
  -4  -7   8     4381.93     4398.69    196.37 o 
  -3  -7   8      827.58      832.78     87.68 o 
  -2  -7   8     3580.33     3418.57    169.34 o 
  -1  -7   8     1792.25     1571.98     86.66 o 
   0  -7   8     5447.21     5572.56    257.47 o 
   1  -7   8     2382.34     2119.62     77.63 o 
   2  -7   8     2266.15     2328.71     95.48 o 
   3  -7   8     1943.40     1982.18    119.84 o 
   4  -7   8     1544.91     1326.56     84.86 o 
   5  -7   8     1523.71     1492.98    139.89 o 
   6  -7   8     1406.82     1351.48     85.81 o 
  -7  -6   8       23.01       12.71     22.15 o 
  -6  -6   8     3453.04     3887.72    147.68 o 
  -5  -6   8        9.24       20.88     41.90 o 
  -4  -6   8     4169.09     4005.73    180.18 o 
  -3  -6   8       65.41       99.48     21.95 o 
  -2  -6   8     4510.55     4585.25    139.42 o 
  -1  -6   8      876.93      818.32     59.11 o 
   0  -6   8     5168.37     5211.38    213.07 o 
   1  -6   8     1088.21     1104.64     54.01 o 
   2  -6   8     3345.18     3237.83    148.63 o 
   3  -6   8     1106.58     1003.41     68.06 o 
   4  -6   8     3233.92     3412.10    179.07 o 
   5  -6   8     1359.30     1290.65     87.32 o 
   6  -6   8     2262.00     2192.26    121.04 o 
   7  -6   8      735.31      729.24     96.33 o 
  -8  -5   8     2833.28     2652.09    157.38 o 
  -7  -5   8      474.36      449.56     50.65 o 
  -6  -5   8     3404.91     3591.93    196.40 o 
  -5  -5   8       88.89       84.66     32.57 o 
  -4  -5   8     4086.19     4131.90    126.65 o 
  -3  -5   8      777.58      749.33     43.36 o 
  -2  -5   8     8527.00     8643.97    195.04 o 
  -1  -5   8        3.16       -0.47     15.89 o 
   0  -5   8     5390.32     5266.05    159.06 o 
   1  -5   8        8.13       23.09      7.73 o 
   2  -5   8     4180.28     4137.22    158.78 o 
   3  -5   8       97.99      182.52     31.82 o 
   4  -5   8     4433.93     4328.02    114.36 o 
   5  -5   8      841.94      807.67     59.70 o 
   6  -5   8     2296.66     2145.42    115.59 o 
   7  -5   8      586.14      795.38     97.77 o 
  -8  -4   8     2254.30     2419.88    191.57 o 
  -7  -4   8      958.25     1022.44    141.36 o 
  -6  -4   8     2826.74     2839.95    107.94 o 
  -5  -4   8      230.17      276.18     30.21 o 
  -4  -4   8     4349.78     4497.16    178.23 o 
  -3  -4   8     2440.23     2346.27    105.72 o 
  -2  -4   8    10810.38    10393.29    207.32 o 
  -1  -4   8      181.79      185.70     21.69 o 
   0  -4   8     5422.77     5429.43    129.99 o 
   1  -4   8        5.79       18.76     12.50 o 
   2  -4   8    12975.22    13007.15    236.82 o 
   3  -4   8      232.40      207.40     28.47 o 
   4  -4   8     4359.33     4518.90    138.84 o 
   5  -4   8      327.79      314.31     71.58 o 
   6  -4   8     3514.40     3533.31    131.99 o 
   7  -4   8       98.79      110.96     37.02 o 
  -8  -3   8     1653.29     1578.25    106.12 o 
  -7  -3   8     1294.02     1287.02     67.53 o 
  -6  -3   8     2125.81     2101.72     92.80 o 
  -5  -3   8     1925.82     1990.25     55.46 o 
  -4  -3   8     3326.28     3228.27     83.53 o 
  -3  -3   8     2600.33     2506.49     59.13 o 
  -2  -3   8     8006.27     7898.66    190.91 o 
  -1  -3   8      713.01      671.49     36.96 o 
   0  -3   8     6816.93     6801.68    124.96 o 
   1  -3   8      864.40      816.62     38.01 o 
   2  -3   8     6557.44     6413.59    152.92 o 
   3  -3   8       22.43       38.48     17.37 o 
   4  -3   8     4676.21     4393.47    155.64 o 
   5  -3   8        7.03       19.99     17.45 o 
   6  -3   8     3773.02     3803.42    134.09 o 
   7  -3   8        0.70      -10.80     31.56 o 
  -9  -2   8     1630.79     1918.22    194.12 o 
  -8  -2   8      848.80      953.35     80.77 o 
  -7  -2   8     1765.93     1806.08     73.63 o 
  -6  -2   8     2173.43     2207.62     94.39 o 
  -5  -2   8     4366.58     4410.25    103.17 o 
  -4  -2   8     2167.71     2230.29     87.20 o 
  -3  -2   8     1562.23     1489.76     49.54 o 
  -2  -2   8     4934.33     4885.82    114.70 o 
  -1  -2   8     3442.20     3364.64     90.14 o 
   0  -2   8     3677.65     3723.48     91.12 o 
   1  -2   8     1259.73     1274.20     49.63 o 
   2  -2   8     7028.74     7052.37    145.94 o 
   3  -2   8      638.88      708.82     51.55 o 
   4  -2   8     4830.27     4759.61    185.66 o 
   5  -2   8      240.86      254.62     36.27 o 
   6  -2   8     2794.92     2784.18    110.85 o 
   7  -2   8       94.34       89.45     36.58 o 
  -9  -1   8     1734.54     1756.56    191.96 o 
  -8  -1   8      505.38      469.81     96.40 o 
  -7  -1   8     2312.38     2346.64     82.95 o 
  -6  -1   8      638.02      661.25     35.00 o 
  -5  -1   8     3622.37     3717.01    112.37 o 
  -4  -1   8     1893.87     1820.90     79.48 o 
  -3  -1   8     2267.46     2164.98    100.64 o 
  -2  -1   8     2516.43     2648.70     63.79 o 
  -1  -1   8     4669.74     4650.08    104.22 o 
   0  -1   8     2730.01     2866.20     92.38 o 
   1  -1   8     3335.64     3439.01     94.99 o 
   2  -1   8     4696.07     4938.33    136.26 o 
   3  -1   8     1510.29     1374.00     82.74 o 
   4  -1   8     4428.50     4264.08    125.83 o 
   5  -1   8      357.56      350.64     47.47 o 
   6  -1   8     2755.04     2714.25    106.39 o 
   7  -1   8      420.65      398.92     75.65 o 
  -9   0   8     2995.42     2906.38    256.47 o 
  -8   0   8       87.07       43.72     36.70 o 
  -7   0   8     2495.74     2609.20     87.06 o 
  -6   0   8      256.57      286.38     26.51 o 
  -5   0   8     5857.50     6075.76    135.04 o 
  -4   0   8      782.30      774.29     44.72 o 
  -3   0   8     4209.22     4396.41     93.80 o 
  -2   0   8      675.72      704.94     34.24 o 
  -1   0   8     6333.35     6053.30    111.81 o 
   0   0   8     1685.85     1741.47     78.93 o 
   1   0   8     5500.39     5792.92    171.95 o 
   2   0   8     4202.64     4260.50    147.48 o 
   3   0   8     3372.77     3370.55    101.71 o 
   4   0   8     3092.60     3192.80    102.63 o 
   5   0   8     1119.43     1056.35     70.66 o 
   6   0   8     1813.09     1639.85    141.60 o 
   7   0   8      930.79      874.37    112.14 o 
  -9   1   8     2795.44     3220.76    276.32 o 
  -8   1   8        2.97       -6.71     23.43 o 
  -7   1   8     3349.36     3448.25    139.18 o 
  -6   1   8        1.36        9.59     12.05 o 
  -5   1   8     4845.10     4912.95    123.99 o 
  -4   1   8      250.48      255.03     26.76 o 
  -3   1   8     6084.78     6101.29    102.05 o 
  -2   1   8      661.28      695.60     37.81 o 
  -1   1   8     7165.30     7125.47    127.10 o 
   0   1   8      851.64      913.34     65.25 o 
   1   1   8     5359.80     5204.44    134.51 o 
   2   1   8     2577.99     2583.21     75.32 o 
   3   1   8     4142.88     4104.19    224.50 o 
   4   1   8     1604.48     1568.99     68.36 o 
   5   1   8     2374.65     2472.16    237.73 o 
   6   1   8     2089.93     2176.98    157.95 o 
   7   1   8     1364.62     1540.13    156.46 o 
  -9   2   8     2668.65     2689.50    261.05 o 
  -8   2   8      127.09      129.76     43.21 o 
  -7   2   8     3182.08     3420.06    148.52 o 
  -6   2   8       10.33       12.23     19.42 o 
  -5   2   8     6192.90     6108.34    155.62 o 
  -4   2   8       54.59       45.26     15.14 o 
  -3   2   8     5598.68     5612.69    148.07 o 
  -2   2   8      171.99      204.90     25.96 o 
  -1   2   8     6999.00     6745.16    129.38 o 
   0   2   8      273.10      247.07     25.61 o 
   1   2   8     6743.29     6956.32    241.27 o 
   2   2   8      827.84      967.88     81.78 o 
   3   2   8     4927.92     4740.85    172.62 o 
   4   2   8      484.24      498.52     64.79 o 
   5   2   8     4338.28     4359.35    175.44 o 
   6   2   8     1361.35     1277.67     96.09 o 
   7   2   8     1591.03     1683.11    206.76 o 
  -9   3   8     2086.80     2242.87    228.95 o 
  -8   3   8      465.31      524.90     53.82 o 
  -7   3   8     2586.43     2461.57    112.88 o 
  -6   3   8      142.97      161.83     35.23 o 
  -5   3   8     4416.65     4485.74    149.82 o 
  -4   3   8      284.47      293.36     35.23 o 
  -3   3   8     4611.03     4520.90    190.11 o 
  -2   3   8       45.12       76.41     23.27 o 
  -1   3   8     7557.77     7157.17    195.56 o 
   0   3   8        2.88       -5.76     19.10 o 
   1   3   8     7251.34     7150.40    285.51 o 
   2   3   8      104.04      131.84     26.85 o 
   3   3   8     4240.51     4401.20    169.88 o 
   4   3   8      247.22      290.83     54.71 o 
   5   3   8     7527.67     7675.69    242.84 o 
   6   3   8      579.86      551.65     64.67 o 
  -8   4   8     1099.96     1118.52     83.75 o 
  -7   4   8     1931.28     1936.42    102.23 o 
  -6   4   8     1043.38      929.09     70.36 o 
  -5   4   8     4020.66     3815.97    145.68 o 
  -4   4   8     1006.12      960.59     60.27 o 
  -3   4   8     2893.31     2850.63    150.75 o 
  -2   4   8      906.38      866.64     57.86 o 
  -1   4   8     4941.66     5236.92    207.76 o 
   0   4   8      409.27      455.76     61.01 o 
   1   4   8     4940.70     4999.52    169.40 o 
   2   4   8       56.56       66.37     24.70 o 
   3   4   8     4046.17     4128.64    200.01 o 
   4   4   8        5.26      -24.04     24.04 o 
   5   4   8     3907.51     3830.82    143.34 o 
   6   4   8      154.07       93.66     34.23 o 
  -8   5   8     1952.76     1928.88    110.23 o 
  -7   5   8     1106.72     1120.00     81.62 o 
  -6   5   8     1655.25     1647.02     96.13 o 
  -5   5   8     2400.75     2538.88    116.16 o 
  -4   5   8     1064.10      998.19     85.80 o 
  -3   5   8     3951.82     3920.52    135.55 o 
  -2   5   8     2263.06     2123.39    100.25 o 
  -1   5   8     3461.93     3825.73    179.47 o 
   0   5   8      689.40      720.27     77.14 o 
   1   5   8     4828.88     4898.05    171.93 o 
   2   5   8     1478.88     1367.32     90.65 o 
   3   5   8     3411.91     3403.23    133.23 o 
   4   5   8      153.47      172.74     35.54 o 
   5   5   8     3062.46     3090.76    131.55 o 
  -7   6   8      528.33      519.25     59.33 o 
  -6   6   8     1864.77     1846.06    159.64 o 
  -5   6   8     1484.22     1416.64     88.74 o 
  -4   6   8     2064.43     2218.29    116.63 o 
  -3   6   8     1984.20     1972.81     96.38 o 
  -2   6   8     1824.35     1851.19    114.31 o 
  -1   6   8     1788.93     1770.25    123.50 o 
   0   6   8     1429.42     1475.55    254.48 o 
   1   6   8     3141.67     3346.99    172.47 o 
   2   6   8     1887.02     1686.24    103.83 o 
   3   6   8     3050.36     3142.10    145.31 o 
   4   6   8      564.70      667.17     68.28 o 
   5   6   8     1679.89     1535.77     93.87 o 
  -7   7   8      274.76      256.47     54.52 o 
  -6   7   8     3008.31     3022.64    140.93 o 
  -5   7   8      324.45      296.95     44.85 o 
  -4   7   8     2070.94     2140.29    108.34 o 
  -3   7   8     1170.03     1232.66     93.71 o 
  -2   7   8     2672.10     2876.02    165.82 o 
  -1   7   8      978.40     1087.72    116.86 o 
   0   7   8     1981.88     1955.58    135.13 o 
   1   7   8     1155.08     1156.20    103.58 o 
   2   7   8     1973.28     1778.92    148.79 o 
   3   7   8     1700.24     1650.16    107.82 o 
   4   7   8     1041.81     1075.68    106.73 o 
  -6   8   8     2148.43     2166.69    167.96 o 
  -5   8   8      202.51      242.60     42.31 o 
  -4   8   8     2419.84     2600.48    165.69 o 
  -3   8   8      181.75      171.22     44.69 o 
  -2   8   8     2505.44     2453.83    158.30 o 
  -1   8   8      590.83      707.79     86.76 o 
   0   8   8     1925.77     1896.70    137.24 o 
   1   8   8      611.91      718.24    190.26 o 
   2   8   8     1947.51     1826.82    135.21 o 
  -4   9   8     1793.39     1918.05    237.77 o 
  -3   9   8       57.84       70.19     34.66 o 
  -2   9   8     3212.51     3097.52    205.39 o 
  -1   9   8      251.45      212.53     50.49 o 
   0   9   8     1810.02     1825.34    204.53 o 
  -3 -10   9     2215.84     2259.66    201.62 o 
  -2 -10   9       46.45       53.74     38.84 o 
  -1 -10   9     1730.44     1852.35    144.05 o 
   0 -10   9       25.69      -22.69     41.28 o 
   1 -10   9     2268.52     2402.35    165.29 o 
   2 -10   9        5.84       -8.92     30.42 o 
  -4  -9   9      766.64      950.58     99.55 o 
  -3  -9   9     1934.63     1870.57    139.62 o 
  -2  -9   9      185.33       76.92     35.53 o 
  -1  -9   9     2359.01     2275.75    153.08 o 
   0  -9   9      245.95      267.91     54.16 o 
   1  -9   9     2418.63     2440.19    161.18 o 
   2  -9   9      231.93      229.93     56.08 o 
   3  -9   9     2291.22     2551.46    170.98 o 
   4  -9   9      212.64      122.86     48.35 o 
  -5  -8   9      913.06      894.05     95.76 o 
  -4  -8   9      774.01      825.07     90.76 o 
  -3  -8   9     1943.40     2022.55    139.16 o 
  -2  -8   9     1065.47     1056.17    166.16 o 
  -1  -8   9     2221.88     2127.68    142.64 o 
   0  -8   9      848.01      794.54    104.39 o 
   1  -8   9     2283.72     2552.91    160.50 o 
   2  -8   9      560.52      676.89     84.20 o 
   3  -8   9     2434.63     2475.29    162.66 o 
   4  -8   9      600.87      471.04     75.33 o 
   5  -8   9     3110.41     3655.65    347.55 o 
  -6  -7   9     1851.27     1877.80    264.14 o 
  -5  -7   9     1088.77     1175.09    106.18 o 
  -4  -7   9     2597.30     2940.09    204.24 o 
  -3  -7   9     1056.43     1066.43    102.11 o 
  -2  -7   9     1606.79     1638.81    120.32 o 
  -1  -7   9     2581.13     2508.38    150.91 o 
   0  -7   9     2136.46     2069.82    172.58 o 
   1  -7   9     2732.59     2842.38    164.19 o 
   2  -7   9     1129.07     1381.90    115.06 o 
   3  -7   9     2479.71     2607.17    220.51 o 
   4  -7   9     1043.21     1089.76    105.92 o 
   5  -7   9     2853.84     3257.58    308.03 o 
  -7  -6   9       82.99       94.73     33.81 o 
  -6  -6   9     2761.13     2872.65    161.37 o 
  -5  -6   9      643.01      633.40     74.26 o 
  -4  -6   9     2881.11     2738.82    222.39 o 
  -3  -6   9     1585.31     1779.13    200.70 o 
  -2  -6   9     3433.28     3467.10    171.55 o 
  -1  -6   9      957.83      885.08     64.30 o 
   0  -6   9     3165.92     3337.76    172.33 o 
   1  -6   9     2983.61     3039.55    165.56 o 
   2  -6   9     1657.12     1691.27     82.73 o 
   3  -6   9     1332.89     1334.42     98.34 o 
   4  -6   9     1092.80     1130.48     79.26 o 
   5  -6   9     1770.30     1580.30    142.76 o 
   6  -6   9     1110.18     1093.12     87.30 o 
  -8  -5   9     2118.22     1915.34    182.18 o 
  -7  -5   9        0.38       -1.12     43.58 o 
  -6  -5   9     2819.20     3018.48    158.99 o 
  -5  -5   9      497.00      551.32     70.68 o 
  -4  -5   9     4271.24     3903.16    188.78 o 
  -3  -5   9      729.12      729.17     76.60 o 
  -2  -5   9     4183.87     4247.25    130.09 o 
  -1  -5   9      474.32      459.91     34.83 o 
   0  -5   9     4471.13     4412.88    110.72 o 
   1  -5   9     2340.08     2223.96     72.10 o 
   2  -5   9     4111.44     4292.36    256.14 o 
   3  -5   9      412.22      552.63     80.50 o 
   4  -5   9     2151.29     2003.38    105.83 o 
   5  -5   9      989.76      987.05     86.55 o 
   6  -5   9     2059.11     2005.59    114.03 o 
  -8  -4   9     1775.80     1813.37    169.16 o 
  -7  -4   9       78.14       71.37     54.25 o 
  -6  -4   9     2891.86     2882.75    218.23 o 
  -5  -4   9        2.28       16.43     22.50 o 
  -4  -4   9     3475.44     3345.15    131.15 o 
  -3  -4   9       69.66       66.84     21.81 o 
  -2  -4   9     5666.01     5432.51    187.21 o 
  -1  -4   9      121.61      107.54     23.35 o 
   0  -4   9     5335.72     5469.92    177.83 o 
   1  -4   9     1063.70     1107.37     64.93 o 
   2  -4   9     5266.00     5294.28    142.72 o 
   3  -4   9      559.49      568.55     48.65 o 
   4  -4   9     3881.56     3950.19    133.72 o 
   5  -4   9      855.58      770.74     74.89 o 
   6  -4   9     3104.63     3011.07    127.85 o 
  -7  -3   9      350.59      384.33     42.10 o 
  -6  -3   9     4801.56     5076.97    151.15 o 
  -5  -3   9     1385.49     1340.93     52.52 o 
  -4  -3   9     3988.33     3879.05    114.82 o 
  -3  -3   9      575.55      560.05     47.22 o 
  -2  -3   9     9879.95     9499.00    197.58 o 
  -1  -3   9      119.45      106.14     13.39 o 
   0  -3   9     6188.82     6065.87    122.47 o 
   1  -3   9        9.73       16.41     11.94 o 
   2  -3   9     4999.05     5227.85    124.53 o 
   3  -3   9       49.87       43.02     20.15 o 
   4  -3   9     4642.74     4547.50    164.23 o 
   5  -3   9      282.27      276.79     43.87 o 
   6  -3   9     2121.11     2150.48    102.67 o 
   7  -3   9      336.74      440.83     82.77 o 
  -7  -2   9     1167.66     1167.89     62.04 o 
  -6  -2   9     4003.41     3934.83    132.52 o 
  -5  -2   9     1279.19     1395.13     59.10 o 
  -4  -2   9     4114.72     4115.54    117.31 o 
  -3  -2   9     1783.88     1785.09     67.98 o 
  -2  -2   9    13383.99    13221.07    224.44 o 
  -1  -2   9      422.89      420.55     32.95 o 
   0  -2   9     5659.93     5811.54    139.16 o 
   1  -2   9      278.39      232.75     23.00 o 
   2  -2   9     6523.07     6446.40    154.28 o 
   3  -2   9       56.36      136.16     30.68 o 
   4  -2   9     5428.77     5384.99    161.89 o 
   5  -2   9        6.58       22.95     18.21 o 
   6  -2   9     2562.58     2509.36    144.72 o 
   7  -2   9        2.15       34.38     36.34 o 
  -8  -1   9     1079.17      921.47    128.53 o 
  -7  -1   9     1515.01     1729.82     74.95 o 
  -6  -1   9     2298.33     2314.70     80.87 o 
  -5  -1   9     1810.60     1743.98     80.47 o 
  -4  -1   9     3413.26     3691.29    124.52 o 
  -3  -1   9     3421.19     3371.61    152.38 o 
  -2  -1   9     7161.12     7100.83    157.41 o 
  -1  -1   9      599.86      549.82     44.54 o 
   0  -1   9     5178.53     5489.70    139.47 o 
   1  -1   9     1663.99     1680.29     68.56 o 
   2  -1   9     6190.78     6446.93    189.95 o 
   3  -1   9      754.02      643.95     61.02 o 
   4  -1   9     4162.47     3995.61    125.60 o 
   5  -1   9      218.73      245.04     40.87 o 
   6  -1   9     3040.52     3136.55    197.56 o 
   7  -1   9       71.71      126.45     49.91 o 
  -9   0   9     2254.36     2459.27    234.10 o 
  -8   0   9      494.75      506.05    101.58 o 
  -7   0   9     1993.38     2067.47    168.37 o 
  -6   0   9      961.52      899.49     50.03 o 
  -5   0   9     3724.29     3742.21    156.13 o 
  -4   0   9     1381.28     1328.73     97.93 o 
  -3   0   9     3647.47     3694.23     82.20 o 
  -2   0   9     3074.29     3072.83     78.36 o 
  -1   0   9     3862.88     3785.41    114.26 o 
   0   0   9     2861.68     2912.67     86.40 o 
   1   0   9     2262.18     2251.45    106.34 o 
   2   0   9     5911.50     6339.22    191.81 o 
   3   0   9     1282.36     1318.94     63.05 o 
   4   0   9     3616.18     3647.47    119.45 o 
   5   0   9      660.52      438.60     72.33 o 
   6   0   9     3008.82     3001.59    474.95 o 
   7   0   9      332.70      278.06     81.67 o 
  -9   1   9     1816.58     1618.26    191.70 o 
  -7   1   9     2764.96     2805.11    133.13 o 
  -6   1   9      137.32      224.73     28.84 o 
  -5   1   9     5347.75     5143.60    110.66 o 
  -4   1   9      693.10      704.75     37.21 o 
  -3   1   9     4937.76     4797.62     96.96 o 
  -2   1   9      517.88      502.34     34.59 o 
  -1   1   9     5704.12     5697.11    168.40 o 
   0   1   9     2365.56     2332.31    114.58 o 
   1   1   9     4679.52     4415.74    144.17 o 
   2   1   9     2000.83     1732.77    137.80 o 
   3   1   9     1455.13     1464.30    119.45 o 
   4   1   9     2194.91     2054.45    251.84 o 
   5   1   9      605.27      703.59     71.68 o 
   6   1   9     1294.38     1425.14    104.58 o 
  -8   2   9       12.22       47.09     33.90 o 
  -7   2   9     2528.82     2461.36    133.08 o 
  -6   2   9       93.06       62.31     23.55 o 
  -5   2   9     6448.54     6853.93    496.33 o 
  -4   2   9      115.89      107.16     24.65 o 
  -3   2   9     3889.26     4122.00    144.95 o 
  -2   2   9      689.73      731.50     46.96 o 
  -1   2   9     8289.94     7970.84    245.24 o 
   0   2   9      815.49      905.76     47.02 o 
   1   2   9     4810.71     4601.82    164.04 o 
   2   2   9     1349.31     1358.64     91.48 o 
   3   2   9     2455.94     2513.44    128.62 o 
   4   2   9     1690.20     1602.67    104.98 o 
   5   2   9     2161.46     2262.55    145.08 o 
   6   2   9      270.20      317.74     56.83 o 
  -8   3   9       51.16       -7.44     32.56 o 
  -7   3   9     2665.59     2699.16    147.18 o 
  -6   3   9       94.50       82.38     31.84 o 
  -5   3   9     3769.93     3584.42    172.26 o 
  -4   3   9       19.58       16.94     34.80 o 
  -3   3   9     3938.81     3976.65    140.45 o 
  -2   3   9       62.15       94.78     22.84 o 
  -1   3   9     4281.65     4196.09    134.61 o 
   0   3   9      323.55      318.96     42.89 o 
   1   3   9     5378.27     5179.10    177.19 o 
   2   3   9      437.70      405.28     51.35 o 
   3   3   9     2945.08     3195.38    127.23 o 
   4   3   9      869.78     1027.80     87.40 o 
   5   3   9     2530.15     2314.83    166.60 o 
   6   3   9      531.42      376.78     75.47 o 
  -8   4   9      278.48      266.18     42.58 o 
  -7   4   9     1921.30     1852.45    106.05 o 
  -6   4   9      271.97      251.07     40.02 o 
  -5   4   9     2856.40     2988.14    162.14 o 
  -4   4   9      106.63       49.68     28.55 o 
  -3   4   9     5145.86     5211.28    330.82 o 
  -2   4   9      707.99      624.54    124.29 o 
  -1   4   9     2997.19     2850.98    157.58 o 
   0   4   9        1.78       22.53     21.92 o 
   1   4   9     4861.84     4832.40    193.73 o 
   2   4   9       41.47       64.88     22.49 o 
   3   4   9     2948.57     3093.10    128.49 o 
   4   4   9      212.06      222.56     38.72 o 
   5   4   9     2692.93     2599.99    122.71 o 
  -7   5   9     1388.59     1418.51     95.49 o 
  -6   5   9      495.39      545.74     59.47 o 
  -5   5   9     2115.46     2285.84    115.38 o 
  -4   5   9      687.71      573.56     88.29 o 
  -3   5   9     3573.70     3433.66    179.27 o 
  -2   5   9      351.87      306.52     55.95 o 
  -1   5   9     3433.15     3417.58    178.68 o 
   0   5   9       39.17       40.00     27.65 o 
   1   5   9     5134.21     5146.47    186.04 o 
   2   5   9       38.02       34.94     24.06 o 
   3   5   9     2503.44     2606.42    135.17 o 
   4   5   9       25.47       27.84     22.88 o 
  -7   6   9     1211.94     1177.02     90.38 o 
  -6   6   9     1352.36     1250.66     90.03 o 
  -5   6   9     1339.25     1192.13     85.13 o 
  -4   6   9      794.62      757.14     65.57 o 
  -3   6   9     2649.95     2532.45    157.43 o 
  -2   6   9     1032.20     1000.13     99.75 o 
  -1   6   9     2811.65     3093.26    174.00 o 
   0   6   9      436.19      311.24     59.15 o 
   1   6   9     2645.00     2906.24    140.63 o 
   2   6   9       85.36       71.50     31.30 o 
   3   6   9     2315.30     2318.89    130.25 o 
   4   6   9      152.00      120.38     38.12 o 
  -6   7   9     1934.19     1948.29    115.76 o 
  -5   7   9      903.16      965.60     78.64 o 
  -4   7   9      957.17     1133.97    110.75 o 
  -3   7   9     1204.45     1109.48    155.67 o 
  -2   7   9     1171.68     1257.02    125.25 o 
  -1   7   9     1690.03     1608.28    128.67 o 
   0   7   9      912.99     1058.20    104.02 o 
   1   7   9     1886.90     1775.87    135.16 o 
   2   7   9      769.24      634.75     82.42 o 
   3   7   9     1891.05     1801.12    117.81 o 
  -4   8   9     1469.37     1671.40    138.96 o 
  -3   8   9      485.89      486.45     78.80 o 
  -2   8   9     1869.42     1896.54    145.38 o 
  -1   8   9      648.24      733.86    111.51 o 
   0   8   9     1541.58     1273.03    118.68 o 
   1   8   9     1013.78      826.37     95.58 o 
  -3  -9  10     1571.75     1254.26    116.08 o 
  -2  -9  10       91.09      130.38     45.99 o 
  -1  -9  10     2129.17     2248.04    291.67 o 
   0  -9  10       47.64        7.75     29.48 o 
   1  -9  10     2394.04     2367.37    162.86 o 
   2  -9  10       10.25      -17.56     37.85 o 
  -5  -8  10     1073.12     1150.35    110.27 o 
  -4  -8  10      447.64      341.44     75.03 o 
  -3  -8  10     2329.79     2267.83    152.30 o 
  -2  -8  10      331.55      340.52     59.26 o 
  -1  -8  10     2690.24     2645.50    165.03 o 
   0  -8  10      339.62      282.38     57.68 o 
   1  -8  10     3291.18     3787.99    203.19 o 
   2  -8  10      110.51       21.05     39.02 o 
   3  -8  10     2712.88     2719.56    175.98 o 
   4  -8  10        9.66       -6.30     31.29 o 
  -6  -7  10     1194.52     1218.64    115.26 o 
  -5  -7  10     1474.52     1316.78    215.10 o 
  -4  -7  10     1516.06     1593.43    132.68 o 
  -3  -7  10     2304.35     2014.58    139.19 o 
  -2  -7  10      614.93      612.90     78.25 o 
  -1  -7  10     1829.35     1892.30    135.73 o 
   0  -7  10      401.07      465.39     70.81 o 
   1  -7  10     3066.27     3247.47    182.22 o 
   2  -7  10      348.15      360.27     65.41 o 
   3  -7  10     2983.22     3169.04    344.89 o 
   4  -7  10      212.85      265.18     72.64 o 
  -6  -6  10     2325.97     2421.96    152.63 o 
  -5  -6  10     1081.53     1170.94    103.93 o 
  -4  -6  10     1921.52     1796.55    128.54 o 
  -3  -6  10     1815.94     1847.26    129.24 o 
  -2  -6  10     1835.05     1932.44    132.09 o 
  -1  -6  10     1175.93     1335.55    110.27 o 
   0  -6  10     1203.75     1218.75    107.65 o 
   1  -6  10     2452.82     2378.26    203.83 o 
   2  -6  10     2360.19     2432.10    156.44 o 
   3  -6  10      998.71     1227.53    113.36 o 
   4  -6  10      610.76      666.73     85.54 o 
   5  -6  10     3393.07     3318.25    323.81 o 
  -7  -5  10      152.11      148.48     40.45 o 
  -6  -5  10     2629.14     2828.32    160.36 o 
  -5  -5  10      645.97      454.52    107.93 o 
  -4  -5  10     2130.40     1948.46    129.39 o 
  -3  -5  10      978.93     1018.05     92.65 o 
  -2  -5  10     3073.06     3242.34    287.05 o 
  -1  -5  10     1140.53     1048.29    170.23 o 
   0  -5  10     2784.13     2805.12    159.72 o 
   1  -5  10     1736.25     1742.22    126.89 o 
   2  -5  10     2396.03     2240.55    101.79 o 
   3  -5  10     2470.32     2462.11    114.55 o 
   4  -5  10     2525.33     2586.93    124.11 o 
   5  -5  10     2465.35     2370.33    124.21 o 
  -7  -4  10       21.44       12.61     26.95 o 
  -6  -4  10     3309.05     3273.72    166.80 o 
  -5  -4  10        7.27        7.43     28.39 o 
  -4  -4  10     1889.15     2058.78     95.28 o 
  -3  -4  10      763.16      703.91     77.12 o 
  -2  -4  10     4374.05     4360.19    146.62 o 
  -1  -4  10      537.01      470.94     38.12 o 
   0  -4  10     3754.30     3952.38    123.49 o 
   1  -4  10     1793.94     1784.29    207.62 o 
   2  -4  10     2294.96     2368.94     95.15 o 
   3  -4  10     1386.25     1340.26     76.31 o 
   4  -4  10     2318.28     2396.42    106.29 o 
   5  -4  10     1306.13     1306.84     80.87 o 
   6  -4  10     1127.20     1245.91    130.94 o 
  -7  -3  10       78.60       73.33     25.61 o 
  -6  -3  10     3597.13     3473.95    167.70 o 
  -5  -3  10        0.96        6.68     22.19 o 
  -4  -3  10     3924.97     3594.15    129.38 o 
  -3  -3  10      125.37       85.28     12.69 o 
  -2  -3  10     4281.00     4258.10    108.47 o 
  -1  -3  10       60.52       80.59     19.67 o 
   0  -3  10     4766.23     4616.90    141.24 o 
   1  -3  10      935.60      926.65     70.16 o 
   2  -3  10     2514.45     2695.66    103.27 o 
   3  -3  10      357.21      422.69     44.04 o 
   4  -3  10     2948.37     2837.72    131.82 o 
   5  -3  10      331.76      334.79     41.42 o 
   6  -3  10     2113.03     2366.89    129.33 o 
  -7  -2  10      293.46      247.80     47.88 o 
  -6  -2  10     3179.92     3145.07    158.78 o 
  -5  -2  10       95.99       98.84     19.20 o 
  -4  -2  10     3318.02     3390.67    129.52 o 
  -3  -2  10       11.72       20.93     19.35 o 
  -2  -2  10     3729.15     3772.27    123.06 o 
  -1  -2  10       20.49       -5.11     11.86 o 
   0  -2  10     5609.56     5791.10    145.36 o 
   1  -2  10       62.66       47.60     18.14 o 
   2  -2  10     3018.80     3297.45    117.19 o 
   3  -2  10       33.01       -3.59     22.25 o 
   4  -2  10     3788.01     3503.46    196.88 o 
   5  -2  10      134.40       86.72     42.35 o 
   6  -2  10     2970.17     2852.36    164.72 o 
  -7  -1  10      614.17      706.68     78.89 o 
  -6  -1  10     2671.54     2668.17    114.29 o 
  -5  -1  10      481.25      470.14     44.94 o 
  -4  -1  10     3994.07     3995.18    156.82 o 
  -3  -1  10      792.18      769.77     34.98 o 
  -2  -1  10     5170.09     5358.91    117.80 o 
  -1  -1  10      185.97      178.99     21.42 o 
   0  -1  10     4891.39     4816.40    136.88 o 
   1  -1  10       71.49      101.27     24.91 o 
   2  -1  10     5569.25     5651.83    183.04 o 
   3  -1  10       61.98       56.15     34.14 o 
   4  -1  10     4382.33     4455.26    171.87 o 
   5  -1  10       22.30      -19.84     31.76 o 
   6  -1  10     2681.12     2808.18    331.80 o 
  -8   0  10     1045.46      896.86    133.81 o 
  -7   0  10     1148.32      960.26    123.43 o 
  -6   0  10     2218.48     2153.77     94.98 o 
  -5   0  10     1705.10     1732.22     77.38 o 
  -4   0  10     2674.09     2729.44    100.60 o 
  -3   0  10     1664.94     1572.76     62.54 o 
  -2   0  10     7503.06     7390.67    135.47 o 
  -1   0  10      367.81      431.95     32.00 o 
   0   0  10     4716.90     4761.98    190.04 o 
   1   0  10      747.32      716.31     55.29 o 
   2   0  10     4672.00     4589.95    207.58 o 
   3   0  10       83.72      103.81     30.43 o 
   4   0  10     4247.55     4018.07    164.66 o 
   5   0  10       13.80      -34.70     34.70 o 
   6   0  10     2393.00     2515.24    185.04 o 
  -7   1  10     1670.41     1784.76    171.72 o 
  -6   1  10     1579.33     1612.63    110.69 o 
  -5   1  10     2424.19     2431.36    103.51 o 
  -4   1  10     2311.53     2383.56     94.13 o 
  -3   1  10     3373.26     3407.39    115.43 o 
  -2   1  10     5605.15     5746.51    202.81 o 
  -1   1  10      884.61      847.52     70.33 o 
   0   1  10     3352.85     3231.09    102.76 o 
   1   1  10     1970.87     1954.90    127.89 o 
   2   1  10     3127.52     3126.82    174.65 o 
   3   1  10      452.73      380.57    109.32 o 
   4   1  10     3441.79     3408.23    199.58 o 
   5   1  10      708.77      742.11     77.69 o 
  -8   2  10      214.05      162.11     55.44 o 
  -7   2  10     2233.52     2084.75    130.17 o 
  -6   2  10      519.06      542.66    105.34 o 
  -5   2  10     2844.41     3128.92    164.42 o 
  -4   2  10     1003.62     1096.35     67.65 o 
  -3   2  10     3166.09     2939.44    157.96 o 
  -2   2  10     3057.28     3061.67    103.47 o 
  -1   2  10     2180.97     2283.73    111.90 o 
   0   2  10     2130.70     1983.93    106.97 o 
   1   2  10     2547.30     2596.04    126.71 o 
   2   2  10     2738.63     2494.71    157.29 o 
   3   2  10     1282.79     1350.51     98.24 o 
   4   2  10     2455.71     2725.17    167.80 o 
   5   2  10     1251.61     1175.08     97.94 o 
  -8   3  10       11.19      -12.87     41.48 o 
  -7   3  10     2471.98     2312.76    143.61 o 
  -6   3  10       21.67       37.69     26.38 o 
  -5   3  10     3380.15     3120.85    175.47 o 
  -4   3  10      692.92      725.24    202.07 o 
  -3   3  10     5496.57     5610.69    176.82 o 
  -2   3  10       43.58       61.26     21.70 o 
  -1   3  10     3227.20     3124.80    135.62 o 
   0   3  10     1666.89     1635.22     99.28 o 
   1   3  10     4412.05     4697.35    214.83 o 
   2   3  10     1003.69      845.81     94.50 o 
   3   3  10     1786.99     1975.01    138.30 o 
   4   3  10     1177.57     1162.28     81.46 o 
   5   3  10     1185.39     1309.54     89.60 o 
  -7   4  10     2403.20     2290.45    150.08 o 
  -6   4  10       27.49        3.34     26.65 o 
  -5   4  10     4051.55     4079.21    201.76 o 
  -4   4  10       59.57       95.64     34.78 o 
  -3   4  10     4580.10     4769.02    218.97 o 
  -2   4  10        6.87       -7.72     35.20 o 
  -1   4  10     5945.34     5709.36    192.12 o 
   0   4  10      605.36      606.61     63.69 o 
   1   4  10     4401.54     4431.12    266.25 o 
   2   4  10      377.67      328.04     49.96 o 
   3   4  10     2403.75     2316.77    130.02 o 
   4   4  10      505.93      500.65     55.86 o 
  -6   5  10      359.44      345.16     62.60 o 
  -5   5  10     2548.83     2679.18    199.66 o 
  -4   5  10       11.72      -18.51     34.80 o 
  -3   5  10     3440.27     3757.28    226.68 o 
  -2   5  10       27.00       55.75     35.56 o 
  -1   5  10     4052.80     4463.58    217.04 o 
   0   5  10       63.63      122.98     32.79 o 
   1   5  10     3413.26     3535.82    194.43 o 
   2   5  10      206.68      175.43     39.98 o 
   3   5  10     2691.61     2643.34    211.12 o 
  -6   6  10      751.11      740.84    106.57 o 
  -5   6  10     1778.20     1819.02    142.44 o 
  -4   6  10      326.10      303.88     61.96 o 
  -3   6  10     2654.64     2348.89    389.58 o 
  -2   6  10      204.46      340.97     76.42 o 
  -1   6  10     2872.14     2879.46    176.08 o 
   0   6  10      189.23      129.49     34.46 o 
   1   6  10     2498.78     2524.11    135.89 o 
   2   6  10        1.64        1.73     26.57 o 
  -4   7  10      856.10      745.31    116.80 o 
  -3   7  10     1723.47     1739.43    231.45 o 
  -2   7  10      678.79      826.13    145.90 o 
  -1   7  10     1589.25     1577.62    231.25 o 
   0   7  10      466.99      447.79     74.44 o 
   1   7  10     2028.04     2138.25    128.84 o 
  -3  -8  11     2149.79     2034.27    149.77 o 
  -2  -8  11      108.72       85.63     42.42 o 
  -1  -8  11     2084.39     2247.45    156.75 o 
   0  -8  11       50.55      -18.24     71.67 o 
   1  -8  11     2724.78     2890.87    182.06 o 
   2  -8  11       22.93        1.99     45.28 o 
  -5  -7  11     1359.41     1250.82    114.21 o 
  -4  -7  11      435.72      504.95     72.49 o 
  -3  -7  11     1897.78     1973.55    142.01 o 
  -2  -7  11      503.06      616.46     82.48 o 
  -1  -7  11     2097.06     2140.87    149.59 o 
   0  -7  11       80.64      189.64     52.84 o 
   1  -7  11     2885.23     2660.07    168.93 o 
   2  -7  11       79.85      111.18     49.43 o 
   3  -7  11     1791.59     1894.68    147.38 o 
  -5  -6  11     1206.49     1275.45    148.25 o 
  -4  -6  11      780.86      899.88    136.25 o 
  -3  -6  11     2283.82     2324.56    150.10 o 
  -2  -6  11      941.53      948.76     97.74 o 
  -1  -6  11     2435.28     2411.00    155.05 o 
   0  -6  11      823.62      782.50     89.67 o 
   1  -6  11     3329.42     3219.03    184.45 o 
   2  -6  11      595.18      638.38     83.91 o 
   3  -6  11     2474.81     2719.29    199.48 o 
   4  -6  11      151.49      129.45    173.14 o 
  -6  -5  11     2062.65     2129.44    156.91 o 
  -5  -5  11      513.49      331.82     56.89 o 
  -4  -5  11      934.85     1025.19     97.27 o 
  -3  -5  11     2230.28     2147.96    142.30 o 
  -2  -5  11     1431.83     1355.59    114.15 o 
  -1  -5  11     1507.27     1561.00    121.54 o 
   0  -5  11     1483.16     1673.77    128.15 o 
   1  -5  11     2234.96     2507.28    237.42 o 
   2  -5  11      403.71      510.63     74.01 o 
   3  -5  11     4061.37     4142.67    253.41 o 
   4  -5  11      686.35      737.52     92.52 o 
  -7  -4  11      210.43      132.63     37.13 o 
  -6  -4  11     2822.98     3201.50    171.82 o 
  -5  -4  11      582.33      670.90     78.67 o 
  -4  -4  11     2800.67     2514.37    149.93 o 
  -3  -4  11     1127.72     1022.03     95.48 o 
  -2  -4  11     2413.12     2510.61    150.90 o 
  -1  -4  11      800.19      881.56     90.11 o 
   0  -4  11     2332.41     2379.31    149.31 o 
   1  -4  11     1859.02     1756.06    130.40 o 
   2  -4  11     2120.69     2073.33    116.47 o 
   3  -4  11     1922.31     1904.18     92.87 o 
   4  -4  11     1168.18     1158.20     85.71 o 
   5  -4  11     2064.40     1955.08    148.95 o 
  -7  -3  11       18.86       16.21     37.25 o 
  -6  -3  11     3118.24     3429.30    173.64 o 
  -5  -3  11      551.57      498.65     67.69 o 
  -4  -3  11     3868.26     3842.27    224.92 o 
  -3  -3  11      305.18      386.88     44.98 o 
  -2  -3  11     3048.09     3093.49    279.75 o 
  -1  -3  11      990.31     1010.20     93.76 o 
   0  -3  11     4395.14     4487.70    159.67 o 
   1  -3  11      680.96      706.37     65.60 o 
   2  -3  11     2529.77     2639.64    105.76 o 
   3  -3  11     1415.29     1207.98     86.50 o 
   4  -3  11     2095.14     1836.71    110.12 o 
   5  -3  11     1880.34     1924.62    117.69 o 
  -7  -2  11       24.06        3.57     22.46 o 
  -6  -2  11     3175.30     3230.54    162.63 o 
  -5  -2  11        8.27       -3.23     22.27 o 
  -4  -2  11     2729.83     2691.49    147.85 o 
  -3  -2  11       51.57       34.60     21.15 o 
  -2  -2  11     3373.23     3425.58    172.76 o 
  -1  -2  11      315.95      346.88     42.03 o 
   0  -2  11     3852.99     4050.10    150.94 o 
   1  -2  11      533.16      571.30     59.25 o 
   2  -2  11     3341.32     3568.10    165.91 o 
   3  -2  11      419.29      458.43     54.35 o 
   4  -2  11     2836.43     2799.30    137.85 o 
   5  -2  11      784.82      643.32     69.29 o 
  -7  -1  11      359.95      297.74     53.84 o 
  -6  -1  11     2383.69     2261.75    128.33 o 
  -5  -1  11       61.22       60.06     20.32 o 
  -4  -1  11     2888.98     3178.30    157.96 o 
  -3  -1  11       82.69      119.45     31.16 o 
  -2  -1  11     3131.40     3298.70    106.35 o 
  -1  -1  11        8.77        4.93     21.12 o 
   0  -1  11     4378.99     4341.76    157.36 o 
   1  -1  11       84.05       34.38     26.08 o 
   2  -1  11     2412.33     2562.55    123.93 o 
   3  -1  11      175.56      161.46     34.35 o 
   4  -1  11     3550.25     3277.38    150.39 o 
   5  -1  11      246.17      244.45     43.81 o 
  -7   0  11      608.88      596.36    105.28 o 
  -6   0  11     2578.93     2115.07    201.19 o 
  -5   0  11      800.62      736.75     53.29 o 
  -4   0  11     2281.25     2170.04     94.18 o 
  -3   0  11      401.58      319.79     46.63 o 
  -2   0  11     3172.45     3137.63    123.94 o 
  -1   0  11      502.07      536.10     53.05 o 
   0   0  11     4229.15     4340.72    194.24 o 
   1   0  11       28.39       18.76     26.33 o 
   2   0  11     2297.62     2495.36    125.20 o 
   3   0  11       20.75       30.48     23.21 o 
   4   0  11     3400.93     3537.76    202.92 o 
   5   0  11        2.53      -36.86     36.86 o 
  -7   1  11     1210.93     1252.99    154.33 o 
  -6   1  11     1511.97     1656.69    140.68 o 
  -5   1  11      632.36      606.64    125.42 o 
  -4   1  11     3006.62     2829.96    344.68 o 
  -3   1  11     1169.47     1253.22     68.05 o 
  -2   1  11     3227.25     3405.37    150.23 o 
  -1   1  11      549.54      517.62     47.88 o 
   0   1  11     4116.10     4154.30    158.81 o 
   1   1  11      416.11      474.39     69.31 o 
   2   1  11     2724.13     2682.10    239.53 o 
   3   1  11      180.80      134.04     49.35 o 
   4   1  11     3310.62     3176.52    158.90 o 
  -7   2  11     1395.24     1389.84    167.26 o 
  -6   2  11      887.01      786.01    102.13 o 
  -5   2  11     1070.92     1088.94    122.46 o 
  -4   2  11     1959.21     1880.83    327.17 o 
  -3   2  11     1783.35     1957.72    119.02 o 
  -2   2  11     1961.81     1808.27    100.49 o 
  -1   2  11       98.05      145.56     44.01 o 
   0   2  11     2955.32     3456.47    197.35 o 
   1   2  11      932.81      931.71     80.23 o 
   2   2  11     2726.71     2792.22    142.16 o 
   3   2  11      354.18      363.42     53.68 o 
   4   2  11     2356.43     2470.06    141.80 o 
  -7   3  11     1671.60     1621.59    182.09 o 
  -6   3  11      459.18      378.56     64.82 o 
  -5   3  11     1663.80     1346.12    118.71 o 
  -4   3  11     1096.42     1123.31    240.30 o 
  -3   3  11     2491.36     2456.85    118.79 o 
  -2   3  11     1877.78     2387.02    144.71 o 
  -1   3  11      820.73      846.13     85.79 o 
   0   3  11     1080.51     1105.45     86.64 o 
   1   3  11     1839.42     1730.26    109.73 o 
   2   3  11     1678.01     1857.56    116.15 o 
   3   3  11      635.10      639.12     71.03 o 
   4   3  11     1703.54     1905.45    108.81 o 
  -6   4  11       59.23        2.46     36.27 o 
  -5   4  11     1865.97     1857.84    142.17 o 
  -4   4  11      410.21      479.17    180.71 o 
  -3   4  11     2758.86     2776.85    131.93 o 
  -2   4  11     1274.83     1209.00     88.51 o 
  -1   4  11     1695.01     1670.08    106.47 o 
   0   4  11      611.64      839.29     77.80 o 
   1   4  11     1905.65     2115.11    180.43 o 
   2   4  11     1660.87     1773.12    117.95 o 
   3   4  11     1574.87     1441.06    107.30 o 
  -5   5  11     2026.36     1725.94    141.58 o 
  -4   5  11      168.14      128.30     48.06 o 
  -3   5  11     3022.19     2672.21    174.89 o 
  -2   5  11      306.35      361.65     58.17 o 
  -1   5  11     2919.93     2689.31    138.99 o 
   0   5  11      431.16      439.65     56.99 o 
   1   5  11     1987.71     2010.01    123.33 o 
   2   5  11      752.45      708.89     90.22 o 
  -4   6  11        3.72       12.09     64.32 o 
  -3   6  11     2112.02     2445.48    170.89 o 
  -2   6  11       16.62        1.78     31.40 o 
  -1   6  11     3336.91     3631.24    166.85 o 
   0   6  11      240.96      222.47     59.60 o 
   1   6  11     2077.27     2088.66    185.85 o 
  -3  -7  12     2725.15     2667.71    171.42 o 
  -2  -7  12       16.59       22.12     38.70 o 
  -1  -7  12     2388.33     2406.92    163.44 o 
   0  -7  12        1.39       64.88     83.37 o 
   1  -7  12     2627.87     2676.59    346.81 o 
  -4  -6  12      108.95       99.37     37.53 o 
  -3  -6  12     2733.42     2959.13    209.66 o 
  -2  -6  12      261.52      338.09     63.57 o 
  -1  -6  12     2579.38     2438.72    160.82 o 
   0  -6  12      104.11      135.92     38.56 o 
   1  -6  12     2420.81     2634.53    171.10 o 
   2  -6  12        0.23      -43.18     43.18 o 
  -5  -5  12      640.55      745.98    106.93 o 
  -4  -5  12      972.71     1114.69    118.50 o 
  -3  -5  12     1416.76     1452.83    196.80 o 
  -2  -5  12      861.12      927.63     97.53 o 
  -1  -5  12     2567.11     2665.69    166.19 o 
   0  -5  12      445.56      610.39     82.47 o 
   1  -5  12     2455.69     2661.84    186.26 o 
   2  -5  12      159.87      176.81     51.70 o 
   3  -5  12     2692.92     2982.54    185.24 o 
  -6  -4  12      859.92      768.12     92.91 o 
  -5  -4  12     1046.30      917.43    160.06 o 
  -4  -4  12     2161.28     1985.09    149.64 o 
  -3  -4  12     1349.78     1296.20    111.06 o 
  -2  -4  12     1372.50     1326.97    143.49 o 
  -1  -4  12     2814.23     2708.92    165.26 o 
   0  -4  12     1549.65     1452.11    154.43 o 
   1  -4  12     2382.55     2206.79    151.44 o 
   2  -4  12      523.08      485.89     60.14 o 
   3  -4  12     2360.82     2583.97    138.42 o 
  -6  -3  12     1778.61     1830.02    129.60 o 
  -5  -3  12      793.76      656.31     78.49 o 
  -4  -3  12     2208.31     2480.68    151.00 o 
  -3  -3  12      992.00     1048.61     77.88 o 
  -2  -3  12     1400.96     1306.03    112.23 o 
  -1  -3  12     1668.89     1563.57    185.97 o 
   0  -3  12     2170.31     2283.20    115.70 o 
   1  -3  12     1862.34     2025.84    113.96 o 
   2  -3  12     1153.41     1216.44     92.18 o 
   3  -3  12     1578.85     1791.50    139.65 o 
   4  -3  12      628.07      587.03     83.28 o 
  -6  -2  12     2215.37     2258.16    129.12 o 
  -5  -2  12      415.91      392.07     87.39 o 
  -4  -2  12     2149.71     2064.20    107.71 o 
  -3  -2  12      671.69      558.53     57.26 o 
  -2  -2  12     2353.32     2618.57    125.02 o 
  -1  -2  12      376.36      423.19     47.79 o 
   0  -2  12     2846.37     3060.73    150.06 o 
   1  -2  12     1064.52     1088.91     88.77 o 
   2  -2  12     2141.84     2041.51    227.57 o 
   3  -2  12     1617.46     1556.80    100.94 o 
   4  -2  12     1648.71     1655.80    107.50 o 
  -6  -1  12     2492.29     2544.14    207.09 o 
  -5  -1  12       88.86       69.75     26.78 o 
  -4  -1  12     2803.06     2921.79    166.38 o 
  -3  -1  12       66.23       63.05     25.60 o 
  -2  -1  12     2827.10     2896.81    132.17 o 
  -1  -1  12      226.45      229.33     37.47 o 
   0  -1  12     4151.13     4359.80    199.05 o 
   1  -1  12      308.02      240.45    124.16 o 
   2  -1  12     2406.68     2259.54    153.41 o 
   3  -1  12     1266.92     1161.23    124.62 o 
   4  -1  12     2023.17     1868.39    116.64 o 
  -6   0  12     2526.25     2577.19    233.37 o 
  -5   0  12        7.29       38.40     25.46 o 
  -4   0  12     3125.28     3043.10    118.38 o 
  -3   0  12       15.50       33.59     23.86 o 
  -2   0  12     3965.03     4228.15    203.82 o 
  -1   0  12        2.09        1.12     21.08 o 
   0   0  12     3574.67     3588.66    183.79 o 
   1   0  12      133.95       98.65     36.08 o 
   2   0  12     3269.03     3421.42    191.78 o 
   3   0  12      169.90      149.88     38.75 o 
   4   0  12     2256.34     2066.61    197.71 o 
  -6   1  12     1855.74     1775.72    196.99 o 
  -5   1  12       97.75      137.13     44.97 o 
  -4   1  12     3159.93     2637.91    165.74 o 
  -3   1  12      588.51      527.30     85.30 o 
  -2   1  12     2016.87     2029.98    107.72 o 
  -1   1  12       13.29        7.28     24.27 o 
   0   1  12     4269.21     4463.35    176.48 o 
   1   1  12       40.75        6.45     31.09 o 
   2   1  12     2193.96     2547.37    218.21 o 
   3   1  12        1.67      -35.80    106.53 o 
  -6   2  12     1558.43     1650.38    192.95 o 
  -5   2  12      739.27      693.53    140.21 o 
  -4   2  12     1795.58     1560.98    240.29 o 
  -3   2  12      899.54      865.78     97.52 o 
  -2   2  12     1762.70     1843.26    107.14 o 
  -1   2  12      720.39      708.29     74.33 o 
   0   2  12     2579.53     2760.79    139.69 o 
   1   2  12      171.00      183.19     41.26 o 
   2   2  12     1988.50     1810.03    118.49 o 
   3   2  12      254.07      240.34     49.00 o 
  -5   3  12      970.39      935.38    143.10 o 
  -4   3  12     1316.89     1259.83    120.05 o 
  -3   3  12     1128.23     1077.67    245.34 o 
  -2   3  12     2180.06     2179.15    119.64 o 
  -1   3  12     1840.17     1858.46    113.84 o 
   0   3  12     2037.56     1965.51    119.23 o 
   1   3  12      488.47      540.93     66.19 o 
   2   3  12     2056.46     2318.71    135.88 o 
  -5   4  12     1157.02     1138.78    116.49 o 
  -4   4  12      749.54      803.34    106.32 o 
  -3   4  12     1545.17     1479.03    132.67 o 
  -2   4  12     1113.62     1039.09     85.30 o 
  -1   4  12      985.86     1055.18    105.32 o 
   0   4  12      957.37      892.44     82.94 o 
   1   4  12      616.34      634.48     80.26 o 
  -3   5  12     1314.21     1358.96    128.55 o 
  -2   5  12      801.28      680.62     72.49 o 
  -1   5  12      822.92      867.29     85.33 o 
   0   5  12      281.16      233.19     48.42 o 
  -2  -6  13      102.96       68.60     65.29 o 
  -1  -6  13     2134.61     2347.55    162.99 o 
   0  -6  13       60.98      -20.03     46.85 o 
  -3  -5  13     1840.34     1711.12    136.52 o 
  -2  -5  13       13.85       70.85     39.14 o 
  -1  -5  13     2461.47     2579.17    168.85 o 
   0  -5  13       65.90      113.37     49.54 o 
   1  -5  13     2346.41     2653.88    175.75 o 
  -4  -4  13      598.99      587.64     84.26 o 
  -3  -4  13     2420.14     2712.19    168.17 o 
  -2  -4  13      247.43      228.99     55.66 o 
  -1  -4  13     2723.10     2575.87    330.49 o 
   0  -4  13      335.79      258.89     57.45 o 
   1  -4  13     2424.49     2630.43    171.17 o 
   2  -4  13       68.00       77.71     61.94 o 
  -5  -3  13      767.04      734.74     86.64 o 
  -4  -3  13     1481.10     1264.99    122.55 o 
  -3  -3  13     1441.62     1504.41    141.54 o 
  -2  -3  13     1015.98     1262.30    137.74 o 
  -1  -3  13     2141.69     2030.43    146.41 o 
   0  -3  13      532.38      553.61     81.16 o 
   1  -3  13     2264.70     2256.91    124.31 o 
   2  -3  13      567.27      475.09     73.34 o 
  -5  -2  13      255.54      182.67     43.46 o 
  -4  -2  13     1751.71     1816.14    133.81 o 
  -3  -2  13     1080.01     1110.45     83.68 o 
  -2  -2  13     1887.83     1876.22    109.52 o 
  -1  -2  13     1685.58     1774.13    173.79 o 
   0  -2  13     1335.89     1420.93    123.39 o 
   1  -2  13     1564.73     1500.71    122.54 o 
   2  -2  13      712.17      728.88     89.01 o 
  -5  -1  13      283.29      220.13     54.16 o 
  -4  -1  13     2716.58     2637.38    128.17 o 
  -3  -1  13      326.83      273.04     44.59 o 
  -2  -1  13     1963.76     2304.52    175.97 o 
  -1  -1  13      844.91      817.82     93.08 o 
   0  -1  13     2142.89     2107.65    141.52 o 
   1  -1  13     1151.37     1176.64    127.48 o 
   2  -1  13     1259.18     1198.07    115.50 o 
  -5   0  13      200.19       69.28     46.78 o 
  -4   0  13     2382.56     2311.29    150.76 o 
  -3   0  13      143.25       99.32     31.87 o 
  -2   0  13     2076.19     2028.39    145.32 o 
  -1   0  13      420.04      472.82     89.56 o 
   0   0  13     3474.00     3170.02    146.37 o 
   1   0  13      575.29      416.64    216.56 o 
   2   0  13     2061.07     2144.30    206.98 o 
  -5   1  13        6.16       35.98     32.41 o 
  -4   1  13     1938.22     1798.22    142.12 o 
  -3   1  13        0.47       24.33     39.65 o 
  -2   1  13     1871.57     1781.26    143.40 o 
  -1   1  13       42.10      -40.45     71.05 o 
   0   1  13     2709.23     3018.31    149.07 o 
   1   1  13      234.17      227.94     43.89 o 
   2   1  13     2254.26     2333.02    137.38 o 
  -4   2  13     1691.90     1595.39    138.00 o 
  -3   2  13       34.35       34.50     34.06 o 
  -2   2  13     3026.64     3335.76    296.22 o 
  -1   2  13      208.20      189.21     50.83 o 
   0   2  13     1976.55     2050.75    137.85 o 
   1   2  13       29.64       36.12     32.89 o 
  -3   3  13      403.95      426.02     77.81 o 
  -2   3  13     2328.11     2003.22    246.84 o 
  -1   3  13      278.36      235.44     56.24 o 
   0   3  13     2122.78     2213.42    158.73 o 
  -2  -3  14       56.90       29.86     32.20 o 
  -1  -3  14     1434.11     1446.08    126.35 o 
  -2  -2  14      426.80      347.40     50.55 o 
  -1  -2  14     1274.41     1176.14     91.63 o 
  -2  -1  14      877.17      960.18    101.04 o 
  -1  -1  14     1842.22     1984.20    147.74 o 
  -2   0  14     1601.48     1660.26    115.74 o 
  -1   0  14     1217.98     1260.31    108.30 o 
                                                 
